# Supplementary material for: catena-Poly[[[diaqua­(nitrato-κ2 O,O′)(2,2′:6′,2′′-terpyridine-κ3 N,N′,N′′)ytterbium(III)]-μ-cyanido-κ2 N:C-[dicyanido­platinum(II)]-μ-cyanido-κ2 C:N] acetonitrile monosolvate]
Source: Acta Crystallogr Sect E Struct Rep Online. 2010 Nov 20;66(Pt 12):m1619–20. doi: 10.1107/S1600536810047380 (PMC3011780; doi:10.1107/S1600536810047380)
Supplement: Supplementary file 1 [file e-66-m1619-sup1.cif]

##############################################################################
###                                                                        ###
###        Electronic paper (Acta Crystallographica Section E)             ###
###                                                                        ###
##############################################################################
#                                                                            #
# This CIF contains the data in a paper accepted for publication in Acta     #
# Crystallographica Section E. It conforms to the requirements of Notes      #
# for Authors for Section E, and has been peer reviewed under the auspices   #
# of the IUCr Commission on Journals.                                        #
#                                                                            #
# Full details of the Crystallographic Information File format               #
# are given in the paper "The Crystallographic Information File (CIF):       #
# a New Standard Archive File for Crystallography" by S. R. Hall, F. H.      #
# Allen and I. D. Brown [Acta Cryst. (1991), A47, 655-685].                  #
#                                                                            #
# The current version of the core CIF dictionary is obtainable from          #
# ftp://ftp.iucr.org/pub/cif_core.dic. The current version number is 2.4.    #
#                                                                            #
# Software is freely available for graphical display of the structure(s) in  #
# this CIF.  For information consult the CIF home page http://www.iucr.org/  #
# cif/home.html                                                              #
#                                                                            #
# This file may be used for bona fide research purposes within the           #
# scientific community so long as proper attribution is given to the journal # 
# article from which it was obtained.                                        #
#                                                                            #
##############################################################################
                                             
data_I
_audit_creation_method     SHELXL-97
_chemical_name_systematic
;
<i>catena</i>-Poly[[[diaqua(nitrato-\k^2^<i>O</i>,<i>O</i>')(2,2':6',2''-
terpyridine-\k^3^<i>N</i>,<i>N</i>',<i>N</i>'')ytterbium(III)]-\m-cyanido-
\k^2^<i>N</i>:<i>C</i>-[dicyanidoplatinum(II)]-\m-cyanido-
\k^2^<i>C</i>:<i>N</i>] acetonitrile monosolvate]
;
_chemical_name_common     ?
_chemical_formula_moiety     'C19 H15 N8 O5 Pt Yb, C2 H3 N'
_chemical_formula_sum     'C21 H18 N9 O5 Pt Yb'
_chemical_formula_iupac
                           '[Pt Yb (C N)4 (N O3) (C15 H11 N3) (H2 O)2], C2 H3 N'
_chemical_formula_weight     844.57
_chemical_melting_point     ?
_symmetry_cell_setting     triclinic
_symmetry_space_group_name_H-M     'P -1'
_symmetry_space_group_name_Hall     '-P 1'
loop_
    _symmetry_equiv_pos_as_xyz
    'x, y, z'
    '-x, -y, -z'
_cell_length_a     9.0810(3)
_cell_length_b     10.1939(3)
_cell_length_c     14.4718(6)
_cell_angle_alpha     79.083(3)
_cell_angle_beta     72.689(3)
_cell_angle_gamma     78.660(3)
_cell_volume     1241.70(8)
_cell_formula_units_Z     2
_cell_measurement_reflns_used     8297
_cell_measurement_theta_min     3.1208
_cell_measurement_theta_max     25.6241
_cell_measurement_temperature     290(2)
_exptl_crystal_description     'prism'
_exptl_crystal_colour     'colorless'
_exptl_crystal_size_max     0.49
_exptl_crystal_size_mid     0.31
_exptl_crystal_size_min     0.27
_exptl_crystal_density_diffrn     2.259
_exptl_crystal_density_meas     ?
_exptl_crystal_density_method     'not measured'
_exptl_crystal_F_000     790
_exptl_absorpt_coefficient_mu     9.421
_exptl_absorpt_correction_type     multi-scan
_exptl_absorpt_process_details
;
(<i>CrysAlis PRO</i>; Oxford Diffraction, 2010)
;
_exptl_absorpt_correction_T_min     0.24881
_exptl_absorpt_correction_T_max     1.00
_exptl_special_details
;
;
_diffrn_ambient_temperature     290(2)
_diffrn_radiation_type     MoK\a
_diffrn_radiation_wavelength     0.71073
_diffrn_radiation_source     'fine-focus sealed tube'
_diffrn_radiation_monochromator     graphite
_diffrn_measurement_device_type     'Oxford Diffraction Xcalibur E'
_diffrn_measurement_method     '\w scans'
_diffrn_detector_area_resol_mean     16.0514
_diffrn_reflns_number     9396
_diffrn_reflns_av_R_equivalents     0.0229
_diffrn_reflns_av_sigmaI/netI     0.0295
_diffrn_reflns_theta_min     3.13
_diffrn_reflns_theta_max     25.68
_diffrn_reflns_theta_full     25.68
_diffrn_measured_fraction_theta_max     0.998
_diffrn_measured_fraction_theta_full     0.998
_diffrn_reflns_limit_h_min     -7
_diffrn_reflns_limit_h_max     11
_diffrn_reflns_limit_k_min     -12
_diffrn_reflns_limit_k_max     12
_diffrn_reflns_limit_l_min     -16
_diffrn_reflns_limit_l_max     17
_diffrn_standards_number     ?
_diffrn_standards_interval_count     ?
_diffrn_standards_interval_time     ?
_diffrn_standards_decay_%     ?
_refine_special_details
;
Refinement of <i>F</i>^2^ against ALL reflections. The weighted <i>R</i>-factor
<i>wR</i> and goodness of fit <i>S</i> are based on <i>F</i>^2^, conventional
<i>R</i>-factors <i>R</i> are based on <i>F</i>, with <i>F</i> set to zero for
negative <i>F</i>^2^. The threshold expression of <i>F</i>^2^ >
2\s(<i>F</i>^2^) is used only for calculating <i>R</i>-factors(gt) <i>etc</i>.
and is not relevant to the choice of reflections for refinement.
<i>R</i>-factors based on <i>F</i>^2^ are statistically about twice as large
as those based on <i>F</i>, and <i>R</i>- factors based on ALL data will be
even larger.
;
_reflns_number_total     4701
_reflns_number_gt     4049
_reflns_threshold_expression     >2\s(I)
_refine_ls_structure_factor_coef     Fsqd
_refine_ls_matrix_type     full
_refine_ls_R_factor_all     0.0286
_refine_ls_R_factor_gt     0.0235
_refine_ls_wR_factor_gt     0.0575
_refine_ls_wR_factor_ref     0.0587
_refine_ls_goodness_of_fit_ref     1.070
_refine_ls_restrained_S_all     1.070
_refine_ls_number_reflns     4701
_refine_ls_number_parameters     336
_refine_ls_number_restraints     0
_refine_ls_hydrogen_treatment     constr
_refine_ls_weighting_scheme     calc
_refine_ls_weighting_details
         'calc w=1/[\s^2^(Fo^2^)+(0.0345P)^2^+0.0000P] where P=(Fo^2^+2Fc^2^)/3'
_atom_sites_solution_hydrogens     geom
_atom_sites_solution_primary     direct
_atom_sites_solution_secondary     difmap
_refine_ls_shift/su_max     0.001
_refine_ls_shift/su_mean     0.000
_refine_diff_density_max     1.730
_refine_diff_density_min     -1.367
_refine_ls_extinction_method     'SHELXL97 (Sheldrick, 2008)'
_refine_ls_extinction_coef     0.00308(18)
_refine_ls_extinction_expression
                                  'Fc^*^=kFc[1+0.001xFc^2^\l^3^/sin(2\q)]^-1/4^'
loop_
    _atom_type_symbol
    _atom_type_description
    _atom_type_scat_dispersion_real
    _atom_type_scat_dispersion_imag
    _atom_type_scat_source
    'C' 'C' 0.0033 0.0016
                         'International Tables Vol C Tables 4.2.6.8 and 6.1.1.4'
    'H' 'H' 0.0000 0.0000
                         'International Tables Vol C Tables 4.2.6.8 and 6.1.1.4'
    'N' 'N' 0.0061 0.0033
                         'International Tables Vol C Tables 4.2.6.8 and 6.1.1.4'
    'O' 'O' 0.0106 0.0060
                         'International Tables Vol C Tables 4.2.6.8 and 6.1.1.4'
    'Yb' 'Yb' -0.3850 5.5486
                         'International Tables Vol C Tables 4.2.6.8 and 6.1.1.4'
    'Pt' 'Pt' -1.7033 8.3905
                         'International Tables Vol C Tables 4.2.6.8 and 6.1.1.4'
_computing_data_collection
;
<i>CrysAlis PRO</i> (Oxford Diffraction, 2010)
;
_computing_cell_refinement
;
<i>CrysAlis PRO</i> (Oxford Diffraction, 2010)
;
_computing_data_reduction
;
<i>CrysAlis PRO</i> (Oxford Diffraction, 2010)
;
_computing_structure_solution     'SHELXS97 (Sheldrick, 2008)'
_computing_structure_refinement     'SHELXL97 (Sheldrick, 2008)'
_computing_molecular_graphics     '<i>OLEX2</i> (Dolomanov <i>et al.</i>, 2009)'
_computing_publication_material     '<i>publCIF</i> (Westrip, 2010)'
loop_
    _atom_site_type_symbol
    _atom_site_label
    _atom_site_fract_x
    _atom_site_fract_y
    _atom_site_fract_z
    _atom_site_U_iso_or_equiv
    _atom_site_adp_type
    _atom_site_calc_flag
    _atom_site_refinement_flags
    _atom_site_occupancy
    _atom_site_disorder_assembly
    _atom_site_disorder_group
    Yb Yb1 0.92271(2) 0.322575(18) 0.273932(13) 0.01623(8) Uani d . 1 . .
    Pt Pt1 0.435115(18) 0.553063(17) 0.115578(12) 0.01752(7) Uani d . 1 . .
    C C1 0.5961(5) 0.4697(5) 0.1840(3) 0.0208(10) Uani d . 1 . .
    C C2 0.2881(5) 0.4280(5) 0.1947(3) 0.0222(10) Uani d . 1 . .
    C C3 0.2702(5) 0.6376(5) 0.0495(3) 0.0222(10) Uani d . 1 . .
    C C4 0.5788(6) 0.6826(5) 0.0358(4) 0.0262(11) Uani d . 1 . .
    C C5 0.6801(6) 0.5675(5) 0.3990(4) 0.0290(12) Uani d . 1 . .
    H H5 0.6560 0.5923 0.3394 0.035 Uiso calc R 1 . .
    C C6 0.5988(6) 0.6420(5) 0.4742(4) 0.0347(13) Uani d . 1 . .
    H H6 0.5235 0.7156 0.4647 0.042 Uiso calc R 1 . .
    C C7 0.6317(7) 0.6050(6) 0.5630(4) 0.0413(15) Uani d . 1 . .
    H H7 0.5789 0.6526 0.6150 0.050 Uiso calc R 1 . .
    C C8 0.7439(6) 0.4963(6) 0.5732(4) 0.0349(13) Uani d . 1 . .
    H H8 0.7667 0.4691 0.6332 0.042 Uiso calc R 1 . .
    C C9 0.8235(5) 0.4269(5) 0.4960(3) 0.0222(11) Uani d . 1 . .
    C C10 0.9491(5) 0.3122(5) 0.5027(3) 0.0236(11) Uani d . 1 . .
    C C11 1.0075(6) 0.2769(6) 0.5838(4) 0.0337(13) Uani d . 1 . .
    H H11 0.9669 0.3254 0.6364 0.040 Uiso calc R 1 . .
    C C12 1.1257(7) 0.1696(6) 0.5862(4) 0.0387(14) Uani d . 1 . .
    H H12 1.1661 0.1452 0.6401 0.046 Uiso calc R 1 . .
    C C13 1.1823(6) 0.1004(5) 0.5088(4) 0.0338(13) Uani d . 1 . .
    H H13 1.2636 0.0288 0.5086 0.041 Uiso calc R 1 . .
    C C14 1.1188(5) 0.1363(5) 0.4292(4) 0.0230(11) Uani d . 1 . .
    C C15 1.1671(5) 0.0578(5) 0.3465(4) 0.0243(11) Uani d . 1 . .
    C C16 1.2804(6) -0.0557(5) 0.3421(5) 0.0390(14) Uani d . 1 . .
    H H16 1.3341 -0.0816 0.3898 0.047 Uiso calc R 1 . .
    C C17 1.3126(7) -0.1298(6) 0.2663(5) 0.0510(17) Uani d . 1 . .
    H H17 1.3889 -0.2057 0.2621 0.061 Uiso calc R 1 . .
    C C18 1.2322(8) -0.0915(6) 0.1978(5) 0.0464(16) Uani d . 1 . .
    H H18 1.2510 -0.1417 0.1470 0.056 Uiso calc R 1 . .
    C C19 1.1228(7) 0.0226(5) 0.2048(4) 0.0364(13) Uani d . 1 . .
    H H19 1.0689 0.0495 0.1572 0.044 Uiso calc R 1 . .
    C C20 0.7057(9) 0.9079(7) 0.1599(5) 0.0537(17) Uani d . 1 . .
    C C21 0.6432(11) 1.0314(7) 0.1050(6) 0.076(3) Uani d . 1 . .
    H H21A 0.7216 1.0895 0.0790 0.114 Uiso calc R 1 . .
    H H21B 0.5537 1.0770 0.1478 0.114 Uiso calc R 1 . .
    H H21C 0.6134 1.0085 0.0525 0.114 Uiso calc R 1 . .
    N N1 0.6910(5) 0.4234(4) 0.2230(3) 0.0305(10) Uani d . 1 . .
    N N2 0.1890(5) 0.3662(4) 0.2380(3) 0.0250(9) Uani d . 1 . .
    N N3 0.1670(5) 0.6804(5) 0.0164(3) 0.0359(11) Uani d . 1 . .
    N N4 0.6653(5) 0.7528(5) -0.0099(3) 0.0381(12) Uani d . 1 . .
    N N5 0.7917(4) 0.4617(4) 0.4075(3) 0.0223(9) Uani d . 1 . .
    N N6 1.0054(4) 0.2434(4) 0.4258(3) 0.0196(8) Uani d . 1 . .
    N N7 1.0901(4) 0.0980(4) 0.2785(3) 0.0232(9) Uani d . 1 . .
    N N8 0.6955(5) 0.1430(4) 0.3293(3) 0.0285(10) Uani d . 1 . .
    N N9 0.7471(9) 0.8127(6) 0.2038(5) 0.0695(18) Uani d . 1 . .
    O O1 0.7876(4) 0.1492(4) 0.2458(3) 0.0356(9) Uani d . 1 . .
    O O2 0.7216(4) 0.2084(3) 0.3877(2) 0.0278(8) Uani d . 1 . .
    O O3 0.5860(5) 0.0800(4) 0.3544(3) 0.0509(12) Uani d . 1 . .
    O O4 0.9449(4) 0.5562(4) 0.2090(3) 0.0386(10) Uani d . 1 . .
    H H4A 0.8668 0.6185 0.2186 0.058 Uiso d . 1 . .
    H H4B 1.0057 0.5805 0.1537 0.058 Uiso d . 1 . .
    O O5 1.0152(4) 0.3114(4) 0.1110(2) 0.0325(9) Uani d . 1 . .
    H H5A 0.9568 0.3053 0.0762 0.049 Uiso d . 1 . .
    H H5B 1.1114 0.2996 0.0806 0.049 Uiso d . 1 . .
loop_
    _atom_site_aniso_label
    _atom_site_aniso_U_11
    _atom_site_aniso_U_22
    _atom_site_aniso_U_33
    _atom_site_aniso_U_12
    _atom_site_aniso_U_13
    _atom_site_aniso_U_23
    Yb1 0.01534(11) 0.01848(12) 0.01563(12) -0.00102(8) -0.00609(8) -0.00271(8)
    Pt1 0.01570(10) 0.01992(11) 0.01880(11) -0.00175(7) -0.00724(7) -0.00400(8)
    C1 0.015(2) 0.027(3) 0.022(3) -0.0023(19) -0.009(2) -0.003(2)
    C2 0.023(2) 0.024(3) 0.022(3) 0.002(2) -0.014(2) -0.003(2)
    C3 0.025(2) 0.024(3) 0.020(3) -0.005(2) -0.009(2) -0.001(2)
    C4 0.024(2) 0.031(3) 0.026(3) -0.001(2) -0.007(2) -0.012(2)
    C5 0.031(3) 0.029(3) 0.028(3) -0.004(2) -0.008(2) -0.007(2)
    C6 0.027(3) 0.027(3) 0.046(4) 0.001(2) -0.002(2) -0.016(3)
    C7 0.042(3) 0.040(3) 0.037(3) -0.008(3) 0.009(3) -0.024(3)
    C8 0.038(3) 0.043(3) 0.023(3) -0.010(3) 0.000(2) -0.011(2)
    C9 0.024(2) 0.024(3) 0.020(3) -0.011(2) -0.004(2) -0.004(2)
    C10 0.027(2) 0.024(3) 0.022(3) -0.009(2) -0.007(2) -0.001(2)
    C11 0.046(3) 0.044(3) 0.016(3) -0.017(3) -0.012(2) -0.001(2)
    C12 0.053(4) 0.042(3) 0.033(3) -0.016(3) -0.032(3) 0.010(3)
    C13 0.038(3) 0.031(3) 0.037(3) -0.004(2) -0.023(3) 0.004(3)
    C14 0.024(2) 0.019(2) 0.029(3) -0.0081(19) -0.013(2) 0.004(2)
    C15 0.023(2) 0.017(2) 0.036(3) -0.0053(19) -0.013(2) -0.001(2)
    C16 0.035(3) 0.030(3) 0.054(4) 0.007(2) -0.021(3) -0.006(3)
    C17 0.037(3) 0.030(3) 0.077(5) 0.010(3) -0.008(3) -0.014(3)
    C18 0.052(4) 0.032(3) 0.051(4) 0.002(3) -0.004(3) -0.019(3)
    C19 0.047(3) 0.029(3) 0.032(3) 0.001(3) -0.009(3) -0.009(2)
    C20 0.073(5) 0.045(4) 0.054(4) -0.009(4) -0.032(4) -0.011(3)
    C21 0.126(7) 0.042(4) 0.077(6) -0.023(5) -0.060(5) 0.013(4)
    N1 0.026(2) 0.038(3) 0.028(2) -0.005(2) -0.0088(19) -0.002(2)
    N2 0.025(2) 0.029(2) 0.024(2) -0.0059(18) -0.0107(18) -0.0006(19)
    N3 0.033(2) 0.049(3) 0.029(3) -0.002(2) -0.017(2) -0.003(2)
    N4 0.036(3) 0.042(3) 0.037(3) -0.016(2) -0.003(2) -0.006(2)
    N5 0.027(2) 0.020(2) 0.021(2) -0.0055(17) -0.0051(17) -0.0056(17)
    N6 0.0231(19) 0.019(2) 0.018(2) -0.0045(16) -0.0079(16) -0.0003(16)
    N7 0.024(2) 0.018(2) 0.029(2) 0.0002(16) -0.0091(18) -0.0072(17)
    N8 0.023(2) 0.025(2) 0.038(3) -0.0027(18) -0.012(2) -0.001(2)
    N9 0.110(5) 0.040(3) 0.065(4) 0.006(3) -0.046(4) -0.005(3)
    O1 0.0312(19) 0.041(2) 0.038(2) -0.0078(17) -0.0063(18) -0.0178(18)
    O2 0.0313(18) 0.0274(19) 0.0269(19) -0.0089(15) -0.0072(16) -0.0053(16)
    O3 0.038(2) 0.054(3) 0.068(3) -0.029(2) -0.012(2) -0.008(2)
    O4 0.0292(19) 0.025(2) 0.048(2) -0.0009(16) 0.0019(17) 0.0051(18)
    O5 0.0223(17) 0.058(2) 0.0196(18) -0.0038(17) -0.0087(15) -0.0094(17)
_geom_special_details
;
All e.s.d.'s (except the e.s.d. in the dihedral angle between two l.s. planes)
are estimated using the full covariance matrix. The cell e.s.d.'s are taken
into account individually in the estimation of e.s.d.'s in distances, angles
and torsion angles; correlations between e.s.d.'s in cell parameters are only
used when they are defined by crystal symmetry. An approximate (isotropic)
treatment of cell e.s.d.'s is used for estimating e.s.d.'s involving l.s.
planes.
;
loop_
    _geom_bond_atom_site_label_1
    _geom_bond_atom_site_label_2
    _geom_bond_site_symmetry_2
    _geom_bond_distance
    _geom_bond_publ_flag
    Yb1 O5 . 2.272(3) ?
    Yb1 O2 . 2.392(3) ?
    Yb1 N1 . 2.411(4) ?
    Yb1 O4 . 2.413(3) ?
    Yb1 N2 1_655 2.430(4) ?
    Yb1 N6 . 2.473(4) ?
    Yb1 N5 . 2.484(4) ?
    Yb1 N7 . 2.488(4) ?
    Yb1 O1 . 2.494(4) ?
    Yb1 N8 . 2.863(4) ?
    Pt1 C1 . 1.973(5) ?
    Pt1 C2 . 1.981(5) ?
    Pt1 C3 . 1.983(5) ?
    Pt1 C4 . 1.996(5) ?
    C1 N1 . 1.146(6) ?
    C2 N2 . 1.156(6) ?
    C3 N3 . 1.151(6) ?
    C4 N4 . 1.140(6) ?
    C5 N5 . 1.341(6) ?
    C5 C6 . 1.386(7) ?
    C5 H5 . 0.9300 ?
    C6 C7 . 1.371(8) ?
    C6 H6 . 0.9300 ?
    C7 C8 . 1.368(8) ?
    C7 H7 . 0.9300 ?
    C8 C9 . 1.375(7) ?
    C8 H8 . 0.9300 ?
    C9 N5 . 1.363(6) ?
    C9 C10 . 1.475(7) ?
    C10 N6 . 1.345(6) ?
    C10 C11 . 1.387(7) ?
    C11 C12 . 1.377(8) ?
    C11 H11 . 0.9300 ?
    C12 C13 . 1.353(8) ?
    C12 H12 . 0.9300 ?
    C13 C14 . 1.394(7) ?
    C13 H13 . 0.9300 ?
    C14 N6 . 1.350(6) ?
    C14 C15 . 1.476(7) ?
    C15 N7 . 1.330(6) ?
    C15 C16 . 1.387(7) ?
    C16 C17 . 1.377(9) ?
    C16 H16 . 0.9300 ?
    C17 C18 . 1.356(9) ?
    C17 H17 . 0.9300 ?
    C18 C19 . 1.371(8) ?
    C18 H18 . 0.9300 ?
    C19 N7 . 1.360(7) ?
    C19 H19 . 0.9300 ?
    C20 N9 . 1.118(8) ?
    C20 C21 . 1.465(9) ?
    C21 H21A . 0.9600 ?
    C21 H21B . 0.9600 ?
    C21 H21C . 0.9600 ?
    N2 Yb1 1_455 2.430(4) ?
    N8 O3 . 1.217(5) ?
    N8 O1 . 1.247(5) ?
    N8 O2 . 1.269(5) ?
    O4 H4A . 0.8500 ?
    O4 H4B . 0.8500 ?
    O5 H5A . 0.8499 ?
    O5 H5B . 0.8500 ?
loop_
    _geom_angle_atom_site_label_1
    _geom_angle_atom_site_label_2
    _geom_angle_atom_site_label_3
    _geom_angle_site_symmetry_1
    _geom_angle_site_symmetry_3
    _geom_angle
    _geom_angle_publ_flag
    O5 Yb1 O2 . . 126.83(12) ?
    O5 Yb1 N1 . . 80.34(13) ?
    O2 Yb1 N1 . . 75.96(13) ?
    O5 Yb1 O4 . . 78.62(14) ?
    O2 Yb1 O4 . . 134.27(12) ?
    N1 Yb1 O4 . . 71.99(14) ?
    O5 Yb1 N2 . 1_655 77.33(13) ?
    O2 Yb1 N2 . 1_655 145.37(13) ?
    N1 Yb1 N2 . 1_655 137.41(13) ?
    O4 Yb1 N2 . 1_655 68.35(13) ?
    O5 Yb1 N6 . . 139.51(12) ?
    O2 Yb1 N6 . . 72.88(12) ?
    N1 Yb1 N6 . . 139.64(14) ?
    O4 Yb1 N6 . . 114.33(13) ?
    N2 Yb1 N6 1_655 . 73.30(12) ?
    O5 Yb1 N5 . . 148.52(13) ?
    O2 Yb1 N5 . . 71.87(12) ?
    N1 Yb1 N5 . . 80.97(14) ?
    O4 Yb1 N5 . . 71.61(13) ?
    N2 Yb1 N5 1_655 . 100.34(13) ?
    N6 Yb1 N5 . . 65.42(13) ?
    O5 Yb1 N7 . . 80.43(13) ?
    O2 Yb1 N7 . . 85.64(12) ?
    N1 Yb1 N7 . . 137.01(14) ?
    O4 Yb1 N7 . . 139.58(12) ?
    N2 Yb1 N7 1_655 . 73.55(13) ?
    N6 Yb1 N7 . . 64.99(13) ?
    N5 Yb1 N7 . . 129.60(13) ?
    O5 Yb1 O1 . . 75.44(13) ?
    O2 Yb1 O1 . . 51.64(12) ?
    N1 Yb1 O1 . . 68.10(14) ?
    O4 Yb1 O1 . . 135.18(13) ?
    N2 Yb1 O1 1_655 . 137.30(13) ?
    N6 Yb1 O1 . . 109.16(12) ?
    N5 Yb1 O1 . . 119.84(12) ?
    N7 Yb1 O1 . . 69.99(12) ?
    O5 Yb1 N8 . . 100.82(13) ?
    O2 Yb1 N8 . . 26.03(12) ?
    N1 Yb1 N8 . . 68.10(13) ?
    O4 Yb1 N8 . . 139.51(12) ?
    N2 Yb1 N8 1_655 . 151.76(13) ?
    N6 Yb1 N8 . . 92.51(12) ?
    N5 Yb1 N8 . . 95.38(13) ?
    N7 Yb1 N8 . . 78.34(12) ?
    O1 Yb1 N8 . . 25.75(12) ?
    C1 Pt1 C2 . . 92.89(18) ?
    C1 Pt1 C3 . . 178.77(18) ?
    C2 Pt1 C3 . . 86.46(19) ?
    C1 Pt1 C4 . . 88.27(19) ?
    C2 Pt1 C4 . . 178.60(18) ?
    C3 Pt1 C4 . . 92.37(19) ?
    N1 C1 Pt1 . . 178.7(4) ?
    N2 C2 Pt1 . . 172.2(4) ?
    N3 C3 Pt1 . . 174.7(4) ?
    N4 C4 Pt1 . . 177.5(5) ?
    N5 C5 C6 . . 123.6(5) ?
    N5 C5 H5 . . 118.2 ?
    C6 C5 H5 . . 118.2 ?
    C7 C6 C5 . . 118.7(5) ?
    C7 C6 H6 . . 120.7 ?
    C5 C6 H6 . . 120.7 ?
    C8 C7 C6 . . 118.5(5) ?
    C8 C7 H7 . . 120.8 ?
    C6 C7 H7 . . 120.8 ?
    C7 C8 C9 . . 120.8(5) ?
    C7 C8 H8 . . 119.6 ?
    C9 C8 H8 . . 119.6 ?
    N5 C9 C8 . . 121.5(5) ?
    N5 C9 C10 . . 115.8(4) ?
    C8 C9 C10 . . 122.7(5) ?
    N6 C10 C11 . . 121.3(5) ?
    N6 C10 C9 . . 116.7(4) ?
    C11 C10 C9 . . 122.0(5) ?
    C12 C11 C10 . . 119.8(5) ?
    C12 C11 H11 . . 120.1 ?
    C10 C11 H11 . . 120.1 ?
    C13 C12 C11 . . 118.9(5) ?
    C13 C12 H12 . . 120.6 ?
    C11 C12 H12 . . 120.6 ?
    C12 C13 C14 . . 120.0(5) ?
    C12 C13 H13 . . 120.0 ?
    C14 C13 H13 . . 120.0 ?
    N6 C14 C13 . . 121.1(5) ?
    N6 C14 C15 . . 116.5(4) ?
    C13 C14 C15 . . 122.4(5) ?
    N7 C15 C16 . . 121.6(5) ?
    N7 C15 C14 . . 116.2(4) ?
    C16 C15 C14 . . 122.2(5) ?
    C17 C16 C15 . . 119.3(5) ?
    C17 C16 H16 . . 120.4 ?
    C15 C16 H16 . . 120.4 ?
    C18 C17 C16 . . 119.6(5) ?
    C18 C17 H17 . . 120.2 ?
    C16 C17 H17 . . 120.2 ?
    C17 C18 C19 . . 118.8(6) ?
    C17 C18 H18 . . 120.6 ?
    C19 C18 H18 . . 120.6 ?
    N7 C19 C18 . . 122.6(6) ?
    N7 C19 H19 . . 118.7 ?
    C18 C19 H19 . . 118.7 ?
    N9 C20 C21 . . 177.0(9) ?
    C20 C21 H21A . . 109.5 ?
    C20 C21 H21B . . 109.5 ?
    H21A C21 H21B . . 109.5 ?
    C20 C21 H21C . . 109.5 ?
    H21A C21 H21C . . 109.5 ?
    H21B C21 H21C . . 109.5 ?
    C1 N1 Yb1 . . 169.0(4) ?
    C2 N2 Yb1 . 1_455 150.9(3) ?
    C5 N5 C9 . . 116.9(4) ?
    C5 N5 Yb1 . . 122.4(3) ?
    C9 N5 Yb1 . . 120.5(3) ?
    C10 N6 C14 . . 118.8(4) ?
    C10 N6 Yb1 . . 121.1(3) ?
    C14 N6 Yb1 . . 119.9(3) ?
    C15 N7 C19 . . 118.1(4) ?
    C15 N7 Yb1 . . 120.0(3) ?
    C19 N7 Yb1 . . 121.2(3) ?
    O3 N8 O1 . . 123.2(5) ?
    O3 N8 O2 . . 121.1(4) ?
    O1 N8 O2 . . 115.7(4) ?
    O3 N8 Yb1 . . 172.4(4) ?
    O1 N8 Yb1 . . 60.4(2) ?
    O2 N8 Yb1 . . 55.8(2) ?
    N8 O1 Yb1 . . 93.9(3) ?
    N8 O2 Yb1 . . 98.2(3) ?
    Yb1 O4 H4A . . 122.0 ?
    Yb1 O4 H4B . . 122.9 ?
    H4A O4 H4B . . 106.8 ?
    Yb1 O5 H5A . . 122.5 ?
    Yb1 O5 H5B . . 124.3 ?
    H5A O5 H5B . . 112.5 ?
loop_
    _geom_hbond_atom_site_label_D
    _geom_hbond_atom_site_label_H
    _geom_hbond_atom_site_label_A
    _geom_hbond_site_symmetry_A
    _geom_hbond_distance_DH
    _geom_hbond_distance_HA
    _geom_hbond_distance_DA
    _geom_hbond_angle_DHA
    O4 H4A N9 . 0.85 2.07 2.868(7) 156.5
    O4 H4B N3 1_655 0.85 2.28 3.125(6) 169.6
    O5 H5A N3 2_665 0.85 1.96 2.802(6) 170.4
    O5 H5B N4 2_765 0.85 2.00 2.842(6) 172.7
data_global
_journal_date_recd_electronic     2010-10-28
_journal_date_accepted     2010-11-15
_journal_name_full     'Acta Crystallographica, Section E'
_journal_year     2010
_journal_volume     66
_journal_issue     12
_journal_page_first     m1619
_journal_page_last     m1620
_journal_paper_category     QM
_journal_coeditor_code     NC2203
_publ_contact_author_name     'Richard E. Sykora'
_publ_contact_author_address
;
Department of Chemistry
University of South Alabama
Mobile, AL 36688
;
_publ_contact_author_email     'rsykora@jaguar1.usouthal.edu'
_publ_contact_author_fax     '1 251-460-7359'
_publ_contact_author_phone     '1 251-460-7422'
_publ_section_title
;\
<i>catena</i>-Poly[[[diaqua(nitrato-\k^2^<i>O</i>,<i>O</i>')(2,2':6',2''-\
terpyridine-\k^3^<i>N</i>,<i>N</i>',<i>N</i>'')ytterbium(III)]-\m-cyanido-\
\k^2^<i>N</i>:<i>C</i>-[dicyanidoplatinum(II)]-\m-cyanido-\k^2^<i>C</i>:\
<i>N</i>] acetonitrile monosolvate]
;
loop_
    _publ_author_name
    _publ_author_footnote
    _publ_author_address
    'Smith, Philip A.' .
;
Department of Chemistry
University of South Alabama
Mobile
AL 36688-0002
USA
;
    'Stojanovic, Milorad' .
;
Department of Chemistry
University of South Alabama
Mobile
AL 36688-0002
USA
;
    'Sykora, Richard E.' .
;
Department of Chemistry
University of South Alabama
Mobile
AL 36688-0002
USA
;
_publ_section_synopsis     .
