# Supplementary material for: catena-Poly[[[diaqua­(nitrato-κ2 O,O′)(2,2′:6′,2′′-terpyridine-κ3 N,N′,N′′)ytterbium(III)]-μ-cyanido-κ2 N:C-[dicyanido­platinum(II)]-μ-cyanido-κ2 C:N] acetonitrile monosolvate]
Source: Acta Crystallogr Sect E Struct Rep Online. 2010 Nov 20;66(Pt 12):m1619–20. doi: 10.1107/S1600536810047380 (PMC3011780; doi:10.1107/S1600536810047380)
Supplement: Supplementary file 2 [file e-66-m1619-Isup2.hkl]

# 
# h,k,l, Fc-squared, Fo-squared, sigma(Fo-squared) and status flag 
# 
data_I
_shelx_title ' multi in P-1' 
_shelx_refln_list_code          4 
_shelx_F_calc_maximum      313.31 
_exptl_crystal_F_000       790.00 
_reflns_d_resolution_high  0.8201 
 
loop_ 
 _symmetry_equiv_pos_as_xyz 
 'x, y, z' 
 '-x, -y, -z' 
 
_cell_length_a     9.0810 
_cell_length_b    10.1939 
_cell_length_c    14.4718 
_cell_angle_alpha  79.083 
_cell_angle_beta   72.689 
_cell_angle_gamma  78.660 
 
_shelx_F_squared_multiplier     1.000 
 
loop_ 
 _refln_index_h 
 _refln_index_k 
 _refln_index_l 
 _refln_F_squared_calc 
 _refln_F_squared_meas 
 _refln_F_squared_sigma 
 _refln_observed_status 
   2   0   0     6452.67     6543.96    144.94 o 
   3   0   0      268.98      363.95     33.92 o 
   4   0   0     1028.98      998.93     33.96 o 
   5   0   0      180.10      172.07     25.00 o 
   6   0   0    22078.50    21950.29    153.40 o 
   7   0   0      743.08      732.58     51.28 o 
   8   0   0    16762.43    16807.88    161.11 o 
   9   0   0      917.39      947.53     89.15 o 
  10   0   0      139.70      165.58     71.75 o 
 -10   1   0     3621.63     3596.56    147.02 o 
  -9   1   0      668.82      745.77     57.98 o 
  -8   1   0    15643.79    16016.33    161.09 o 
  -7   1   0      952.86      970.11     47.51 o 
  -6   1   0    10882.75    10922.61    114.38 o 
  -5   1   0    16095.52    16071.14    223.76 o 
  -4   1   0     1730.51     1807.26     60.08 o 
  -3   1   0     6834.38     6850.01     92.74 o 
  -2   1   0    33952.76    33812.54    177.77 o 
  -1   1   0       11.77       49.67     11.04 o 
   2   1   0     8715.04     8405.63    189.24 o 
   3   1   0    12298.12    11941.44    102.93 o 
   4   1   0     3612.59     3531.54     50.20 o 
   5   1   0     4463.20     4609.19     65.03 o 
   6   1   0     8546.58     8678.40     96.15 o 
   7   1   0     2185.47     2210.09     60.78 o 
   8   1   0     3813.48     3966.46     91.76 o 
   9   1   0     9641.90     9899.27    134.48 o 
  10   1   0       53.17       89.09     70.96 o 
 -10   2   0     1881.17     1868.61    125.52 o 
  -9   2   0       89.34      110.38     45.43 o 
  -8   2   0     3970.33     4082.93     92.11 o 
  -7   2   0     8004.38     8043.08    148.93 o 
  -6   2   0     2243.39     2165.36     60.72 o 
  -5   2   0    24170.48    23288.69    230.51 o 
  -4   2   0        0.64       27.59     32.32 o 
  -3   2   0    10480.34    10408.72    126.13 o 
  -2   2   0     7123.90     7432.28     95.39 o 
  -1   2   0    18098.88    18543.36    386.93 o 
   0   2   0     3157.61     3327.65     38.81 o 
   1   2   0    70598.89    74360.19    271.50 o 
   2   2   0    13276.70    14354.60     89.68 o 
   3   2   0    52593.91    53239.60    573.63 o 
   4   2   0       72.58      160.00     46.52 o 
   5   2   0      319.08      316.85     27.87 o 
   6   2   0      170.49      182.94     28.85 o 
   7   2   0     9878.05    10094.34    115.10 o 
   8   2   0       14.69        6.76     36.44 o 
   9   2   0    10524.95    10859.20    117.40 o 
  10   2   0      159.20      160.06     75.69 o 
  -9   3   0     1147.35     1205.93     68.46 o 
  -8   3   0      389.81      315.86     46.82 o 
  -7   3   0    13671.31    13384.33    294.08 o 
  -6   3   0      258.66      318.47     32.25 o 
  -5   3   0    17355.71    17675.16    484.82 o 
  -4   3   0     5442.70     5580.85     83.38 o 
  -3   3   0      263.58      233.31     23.58 o 
  -2   3   0    38522.02    40009.99    302.84 o 
  -1   3   0    17570.73    17416.02    261.87 o 
   0   3   0     1179.79     1346.52     25.52 o 
   1   3   0    46732.62    47014.90    222.18 o 
   2   3   0     5010.84     5149.01     75.97 o 
   3   3   0     8434.63     8124.60     75.07 o 
   4   3   0    28949.92    27773.18    164.54 o 
   5   3   0        1.59       53.14     53.61 o 
   6   3   0     6238.26     6103.53     89.86 o 
   7   3   0     6438.26     6676.30    100.98 o 
   8   3   0       90.98      120.55     42.59 o 
   9   3   0     4961.46     5450.09    159.09 o 
  10   3   0     5759.51     6066.11    123.13 o 
  -9   4   0      775.69      755.78     68.60 o 
  -8   4   0     2334.85     2394.95    108.60 o 
  -7   4   0     4858.45     4647.92    144.88 o 
  -6   4   0     3259.78     3408.95     87.39 o 
  -5   4   0     2497.11     2490.16    126.48 o 
  -4   4   0    29879.04    29274.04    309.82 o 
  -3   4   0        6.72       58.78     27.99 o 
  -2   4   0    15735.61    15743.81    145.42 o 
  -1   4   0     1562.84     1580.03     48.60 o 
   0   4   0     1285.18     1545.75     33.60 o 
   1   4   0     2208.38     2139.52     28.41 o 
   2   4   0    39298.55    38997.95    204.16 o 
   3   4   0      332.13      444.88     28.26 o 
   4   4   0    52281.28    50979.42    321.00 o 
   5   4   0      118.18      157.82     24.48 o 
   6   4   0     6115.73     5973.57     94.75 o 
   7   4   0       44.67       86.96     36.35 o 
   8   4   0     1791.98     1864.54     71.28 o 
   9   4   0       81.45       83.17     46.90 o 
  10   4   0    10043.13    10760.96    160.55 o 
  -8   5   0       25.60       98.55     81.21 o 
  -7   5   0     1161.60     1078.75     97.85 o 
  -6   5   0     9960.35     9944.09    140.08 o 
  -5   5   0       28.59       34.12     36.69 o 
  -4   5   0    32238.08    31427.54    234.92 o 
  -3   5   0     2127.60     2048.87     74.30 o 
  -2   5   0     6214.35     6198.30    148.10 o 
  -1   5   0    10379.58    11215.13    277.34 o 
   0   5   0     7431.10     8395.71     92.66 o 
   1   5   0     6649.49     6411.63     56.78 o 
   2   5   0    38978.90    38119.61    180.19 o 
   3   5   0     1893.00     1850.79     52.07 o 
   4   5   0    26398.26    25856.11    196.73 o 
   5   5   0     5806.95     5396.10     95.07 o 
   6   5   0       28.30       40.68     43.36 o 
   7   5   0     4725.82     4756.69    186.47 o 
   8   5   0     4143.36     4156.84     99.78 o 
   9   5   0      175.29      125.71     60.71 o 
  10   5   0     3743.28     3793.36    109.46 o 
  -8   6   0      246.74      335.13    101.72 o 
  -7   6   0     3147.56     3104.35    147.79 o 
  -6   6   0     4113.24     4103.33    165.34 o 
  -5   6   0      151.39      203.39     48.86 o 
  -4   6   0     7706.57     7274.34    121.30 o 
  -3   6   0    11372.19    11266.98    255.38 o 
  -2   6   0      166.76      140.46     31.43 o 
  -1   6   0    30481.27    31178.25    182.29 o 
   0   6   0      994.18     1156.66     64.08 o 
   1   6   0     2473.57     2350.57     62.85 o 
   2   6   0     2390.64     2334.79     36.36 o 
   3   6   0    11171.67    11069.68    153.39 o 
   4   6   0     2475.12     2510.73     73.18 o 
   5   6   0    19102.12    18667.10    185.94 o 
   6   6   0      650.12      637.98     54.80 o 
   7   6   0     9996.59     9737.82    144.44 o 
   8   6   0       63.10       52.64     46.91 o 
   9   6   0      198.44      134.50     58.52 o 
  -7   7   0     1400.16     1489.62    106.96 o 
  -6   7   0       89.94       67.76     51.00 o 
  -5   7   0     4148.32     4006.28    276.90 o 
  -4   7   0      212.22      272.41     59.75 o 
  -3   7   0    17979.56    17188.69    195.10 o 
  -2   7   0      616.23      563.46     51.28 o 
  -1   7   0    14358.17    14535.61    131.93 o 
   0   7   0     3968.44     4356.39    145.05 o 
   1   7   0      995.29     1033.14     28.15 o 
   2   7   0     4084.36     3907.75    114.04 o 
   3   7   0    14615.10    13971.41    245.96 o 
   4   7   0       40.88       43.17     32.86 o 
   5   7   0    10654.84    10337.44    153.18 o 
   6   7   0      716.82      825.76     53.04 o 
   7   7   0     1832.84     1943.31     82.95 o 
   8   7   0     5881.63     5783.76    304.52 o 
   9   7   0      565.48      593.19     66.63 o 
  -6   8   0     4612.46     4620.17    149.87 o 
  -5   8   0     2999.92     2909.92    104.21 o 
  -4   8   0      140.88      146.84     47.21 o 
  -3   8   0     5566.28     5554.35    101.43 o 
  -2   8   0     5637.47     5652.91    126.09 o 
  -1   8   0     1276.54     1256.99     72.27 o 
   0   8   0    20878.18    21224.31    228.81 o 
   1   8   0      848.78      822.17     48.53 o 
   2   8   0     7590.93     7334.60    190.65 o 
   3   8   0     2438.76     2229.12     69.36 o 
   4   8   0      960.78      909.67     53.44 o 
   5   8   0     1422.36     1305.69     59.72 o 
   6   8   0    11861.96    11243.02    175.27 o 
   7   8   0       14.00        8.15     45.09 o 
   8   8   0     8936.07     8544.11    159.92 o 
  -5   9   0        5.81       10.52     65.52 o 
  -4   9   0      150.06      184.95     63.84 o 
  -3   9   0      377.31      354.80     95.82 o 
  -2   9   0    13645.85    13394.06    438.23 o 
  -1   9   0       29.52       -6.13     59.70 o 
   0   9   0    17073.73    17121.00    520.30 o 
   1   9   0      451.95      544.34     47.74 o 
   2   9   0     1046.22     1124.89     73.76 o 
   3   9   0     2324.55     2187.98     88.17 o 
   4   9   0     3130.87     2960.33    113.81 o 
   5   9   0      356.91      371.73     61.04 o 
   6   9   0     9545.32     8911.43    157.40 o 
   7   9   0      352.76      302.03     51.22 o 
   8   9   0     4291.32     3878.20    123.73 o 
  -4  10   0     1087.73      979.87    100.60 o 
  -3  10   0     1454.36     1400.28     94.07 o 
  -2  10   0     4685.43     4373.65    290.80 o 
  -1  10   0      804.76      887.45     78.51 o 
   0  10   0     3378.37     3373.81    117.71 o 
   1  10   0     8923.66     9307.71    633.00 o 
   2  10   0       68.37       59.13     64.34 o 
   3  10   0     6335.73     6391.65    437.05 o 
   4  10   0     1582.54     1519.87     94.58 o 
   5  10   0        2.80       41.85     48.77 o 
   6  10   0      903.32      886.31     81.34 o 
   7  10   0     2447.34     2401.95    120.31 o 
  -3  11   0      127.36       76.32     77.44 o 
  -2  11   0        5.07        5.26     71.39 o 
  -1  11   0     4224.23     4119.89    296.19 o 
   0  11   0        8.42       23.31     66.68 o 
   1  11   0     9460.01     9494.48    307.71 o 
   2  11   0       76.24       55.44     66.56 o 
   3  11   0     4025.16     4406.10    166.46 o 
   4  11   0     1080.88     1031.26    137.29 o 
   5  11   0      719.48      832.19    134.10 o 
   0  12   0        3.71      -39.81     72.47 o 
   1  12   0     2089.06     1897.23    108.97 o 
   2  12   0     2920.38     2366.96    166.70 o 
   3  12   0      285.63      261.01    123.01 o 
  -2 -12   1     6528.29     6561.99    247.11 o 
  -1 -12   1        8.97      -11.04    121.41 o 
  -5 -11   1     2213.91     2182.57    161.88 o 
  -4 -11   1      801.33      668.95    132.53 o 
  -3 -11   1     1489.55     1487.78    148.38 o 
  -2 -11   1     3426.25     3009.19    177.85 o 
  -1 -11   1      551.30      582.84     76.11 o 
   0 -11   1     2226.36     2079.24    142.54 o 
   1 -11   1     5081.49     4915.52    316.55 o 
   2 -11   1        3.61        0.67     68.54 o 
  -6 -10   1      193.12      180.03     70.97 o 
  -5 -10   1     8523.28     8390.08    432.06 o 
  -4 -10   1       30.08      -32.32     98.55 o 
  -3 -10   1      271.73      210.90     62.68 o 
  -2 -10   1       14.82       29.76     60.80 o 
  -1 -10   1     6038.05     6089.54    193.32 o 
   0 -10   1       58.11       30.08     60.81 o 
   1 -10   1    13446.63    13265.48    671.74 o 
   2 -10   1      325.45      301.71     64.06 o 
   3 -10   1     3611.47     3599.39    122.42 o 
   4 -10   1      579.87      515.01     81.46 o 
  -7  -9   1     4915.87     4839.88    131.31 o 
  -6  -9   1      884.07      866.59     58.26 o 
  -5  -9   1     5397.58     4955.49    119.47 o 
  -4  -9   1     5994.06     5702.56    107.62 o 
  -3  -9   1      110.91       97.53     34.94 o 
  -2  -9   1     5282.55     5293.61    450.31 o 
  -1  -9   1     5879.54     6141.85    204.08 o 
   0  -9   1      171.70      180.17     56.87 o 
   1  -9   1     5624.78     5554.10    244.41 o 
   2  -9   1     5542.11     5575.63    262.58 o 
   3  -9   1     1084.11     1048.07     78.67 o 
   4  -9   1     7642.16     7545.34    175.27 o 
   5  -9   1      853.19      717.05     76.93 o 
  -8  -8   1      294.65      328.19     69.60 o 
  -7  -8   1     1446.47     1287.06     90.37 o 
  -6  -8   1     7951.94     7850.84    151.61 o 
  -5  -8   1      485.75      434.82     39.56 o 
  -4  -8   1    19052.27    17620.04    230.59 o 
  -3  -8   1       99.77       50.85     31.53 o 
  -2  -8   1     2608.40     2567.19     67.51 o 
  -1  -8   1      248.86      280.86     35.59 o 
   0  -8   1     2652.11     2655.93     92.05 o 
   1  -8   1      222.84      187.54     52.09 o 
   2  -8   1    21712.71    21407.36    231.12 o 
   3  -8   1       23.91        7.43     38.70 o 
   4  -8   1    11539.46    10720.64    246.75 o 
   5  -8   1      118.38       57.40     47.74 o 
   6  -8   1       64.96       69.05     52.10 o 
  -9  -7   1     1183.96     1052.19     79.30 o 
  -8  -7   1      494.13      589.84     70.60 o 
  -7  -7   1     1341.82     1293.56     73.37 o 
  -6  -7   1    15105.76    15076.32    227.04 o 
  -5  -7   1      119.70      149.04     41.29 o 
  -4  -7   1    11682.34    11313.38    136.46 o 
  -3  -7   1     7228.02     7224.49    102.71 o 
  -2  -7   1     1712.41     1648.60     48.51 o 
  -1  -7   1     4987.74     4876.65     65.57 o 
   0  -7   1     7019.89     7346.77    167.34 o 
   1  -7   1     1742.02     1911.48     54.83 o 
   2  -7   1    14255.73    13746.23    136.26 o 
   3  -7   1     3897.27     3833.26     81.72 o 
   4  -7   1     3048.67     3024.50    102.52 o 
   5  -7   1     6281.67     6108.07    190.61 o 
   6  -7   1       39.89       13.31     49.64 o 
   7  -7   1     2872.20     3030.78    287.58 o 
  -9  -6   1     6147.45     6078.48    132.29 o 
  -8  -6   1      786.64      837.84     66.36 o 
  -7  -6   1     3266.62     3077.16     95.00 o 
  -6  -6   1     5297.23     5126.24    134.29 o 
  -5  -6   1     2088.34     2098.05     63.84 o 
  -4  -6   1     1171.15     1136.78     49.49 o 
  -3  -6   1    25418.62    25111.82    184.67 o 
  -2  -6   1       26.61       35.75     24.52 o 
  -1  -6   1    17912.87    17925.36    412.39 o 
   0  -6   1        4.58       68.17     17.83 o 
   1  -6   1      292.02      346.20     30.05 o 
   2  -6   1       77.31      101.80     35.11 o 
   3  -6   1    13719.88    12997.12    237.60 o 
   4  -6   1      130.02      113.45     45.18 o 
   5  -6   1    22108.30    20980.82    324.47 o 
   6  -6   1       36.82       -8.60     44.57 o 
   7  -6   1     2064.81     2000.08    103.01 o 
   8  -6   1      644.17      580.98     85.58 o 
  -9  -5   1     7215.03     7408.80    148.63 o 
  -8  -5   1     1493.92     1550.98     81.70 o 
  -7  -5   1       35.13        4.57     46.22 o 
  -6  -5   1     2029.98     2075.06     55.77 o 
  -5  -5   1    12046.76    12126.26    138.81 o 
  -4  -5   1       37.76       44.95     26.26 o 
  -3  -5   1    31318.93    31215.23    233.09 o 
  -2  -5   1     6737.67     6695.83    141.72 o 
  -1  -5   1     1839.00     1869.67     36.68 o 
   0  -5   1    13141.60    13728.18    162.81 o 
   1  -5   1     1080.41      997.72     43.08 o 
   2  -5   1     3672.60     3628.86     67.91 o 
   3  -5   1    21135.59    21154.05    173.18 o 
   4  -5   1      877.81      884.45     44.36 o 
   5  -5   1     8462.53     8167.27    213.84 o 
   6  -5   1     7059.22     6731.47    115.24 o 
   7  -5   1      114.27       93.83     78.85 o 
   8  -5   1     6039.29     6224.30    190.08 o 
 -10  -4   1     3170.74     3447.15    101.79 o 
  -9  -4   1     1347.70     1486.09     71.11 o 
  -8  -4   1    11724.23    12385.11    155.49 o 
  -7  -4   1      579.70      585.34     46.99 o 
  -6  -4   1     8563.97     8806.42    117.28 o 
  -5  -4   1     5407.78     5556.68    101.74 o 
  -4  -4   1     1841.41     2051.45     72.22 o 
  -3  -4   1    12304.04    12196.20    240.50 o 
  -2  -4   1    55224.88    56387.41    397.93 o 
  -1  -4   1       58.87      127.66     14.84 o 
   0  -4   1    48712.00    50971.83    513.04 o 
   1  -4   1      491.43      574.92     26.86 o 
   2  -4   1     7904.90     8376.08    108.96 o 
   3  -4   1     2032.81     2017.96    101.20 o 
   4  -4   1    17547.58    17129.68    213.34 o 
   5  -4   1      392.70      392.78     61.52 o 
   6  -4   1    20867.98    20398.44    175.38 o 
   7  -4   1      110.43      109.60     68.60 o 
   8  -4   1     7695.73     7657.38    195.12 o 
   9  -4   1      150.60       20.50     93.04 o 
 -10  -3   1     8187.12     8800.76    148.56 o 
  -9  -3   1       12.09       41.37     43.70 o 
  -8  -3   1    14666.42    15265.59    251.86 o 
  -7  -3   1      129.38      154.62     48.49 o 
  -6  -3   1     4168.16     4412.96     96.22 o 
  -5  -3   1     2670.66     2826.68     61.90 o 
  -4  -3   1    11636.97    11273.45     89.20 o 
  -3  -3   1     5777.27     6186.15     65.38 o 
  -2  -3   1    60020.80    61065.96    336.22 o 
  -1  -3   1    13035.60    13522.82    273.64 o 
   0  -3   1     9145.58     8857.19    129.60 o 
   1  -3   1     2684.64     2550.66     46.17 o 
   2  -3   1      430.55      472.23     31.13 o 
   3  -3   1     6267.82     5719.53    104.31 o 
   4  -3   1    11825.71    11441.09    159.38 o 
   5  -3   1      215.09      220.02     49.68 o 
   6  -3   1    13771.16    13605.98    206.25 o 
   7  -3   1     3773.30     3631.13    125.78 o 
   8  -3   1     1177.36     1185.25     77.34 o 
   9  -3   1     5655.38     6068.91    244.26 o 
 -10  -2   1     4569.63     4726.86     90.83 o 
  -9  -2   1      929.98      950.61     59.69 o 
  -8  -2   1     4459.99     4594.11    191.93 o 
  -7  -2   1    12378.64    12939.06    132.22 o 
  -6  -2   1      619.12      670.92     37.33 o 
  -5  -2   1    17952.61    17639.38    330.68 o 
  -4  -2   1     3688.64     3644.76     93.56 o 
  -3  -2   1     1123.95     1206.58     39.51 o 
  -2  -2   1    68881.56    72945.29    252.91 o 
  -1  -2   1    13476.01    13252.05    145.34 o 
   0  -2   1     1266.25     1258.48     21.14 o 
   1  -2   1    51009.22    52838.34    530.91 o 
   2  -2   1     1051.23     1112.02     39.52 o 
   3  -2   1    12692.28    11970.27    133.11 o 
   4  -2   1     1505.25     1480.78     60.84 o 
   5  -2   1     1176.79     1181.97     65.53 o 
   6  -2   1      941.81      928.88     69.45 o 
   7  -2   1    18555.51    19069.27    308.05 o 
   8  -2   1       34.71       52.81     37.31 o 
   9  -2   1    10130.13    10594.69    146.60 o 
  10  -2   1       14.01       99.34     89.09 o 
 -10  -1   1       92.77       33.72     47.61 o 
  -9  -1   1     4137.18     4261.65     95.26 o 
  -8  -1   1       13.09        0.05     37.80 o 
  -7  -1   1    28560.20    29670.61    737.62 o 
  -6  -1   1      375.36      347.58     32.85 o 
  -5  -1   1    16766.30    17560.33    143.01 o 
  -4  -1   1     2002.47     2100.01     41.21 o 
  -3  -1   1     6214.64     6339.66     58.99 o 
  -2  -1   1     7384.64     7381.72     41.19 o 
  -1  -1   1    54853.72    58568.52    892.14 o 
   1  -1   1    48744.38    52453.57   1005.32 o 
   2  -1   1    23674.85    24442.00    146.47 o 
   3  -1   1     1396.67     1358.46     45.86 o 
   4  -1   1     9710.97     9951.58    127.34 o 
   5  -1   1     4043.66     3990.43    142.68 o 
   6  -1   1     1096.19     1052.37     41.68 o 
   7  -1   1    17546.03    17543.44    355.67 o 
   8  -1   1     1549.89     1610.09     59.45 o 
   9  -1   1     3620.39     3671.89    142.32 o 
  10  -1   1     5424.24     5754.29    174.92 o 
 -10   0   1     1558.32     1570.78     74.24 o 
  -9   0   1     6654.68     6682.28    117.88 o 
  -8   0   1        3.30       56.42     40.59 o 
  -7   0   1     9267.22     9465.22    188.12 o 
  -6   0   1    10709.88    11124.65    234.13 o 
  -5   0   1      821.29      761.29     43.61 o 
  -4   0   1    29617.91    28803.75    249.58 o 
  -3   0   1     3609.17     3667.62     92.54 o 
  -2   0   1     2811.19     2844.09    109.70 o 
  -1   0   1    35099.99    37054.14    156.09 o 
   2   0   1    36059.42    35566.70    104.21 o 
   3   0   1      121.99      147.63     13.41 o 
   4   0   1    32542.46    32876.48    146.40 o 
   5   0   1     2489.53     2479.89     47.69 o 
   6   0   1      497.30      505.52     44.18 o 
   7   0   1     1364.63     1338.67     49.51 o 
   8   0   1     9351.53     9864.17    122.00 o 
   9   0   1       52.24       41.44     39.78 o 
  10   0   1    10682.13    11273.96    230.44 o 
 -10   1   1     3184.83     3280.40    135.52 o 
  -9   1   1      290.92      308.99     47.94 o 
  -8   1   1     1756.04     1810.72     68.25 o 
  -7   1   1      299.82      291.94     40.66 o 
  -6   1   1    23825.58    23662.79    170.65 o 
  -5   1   1       35.03      125.47     30.32 o 
  -4   1   1    48233.14    47852.12    411.91 o 
  -3   1   1       29.74       94.34     10.95 o 
  -2   1   1      978.98      974.08     40.71 o 
  -1   1   1     3706.12     3707.29    104.46 o 
   2   1   1    73309.82    74871.45    169.51 o 
   3   1   1     2023.57     2052.71     68.12 o 
   4   1   1    26073.43    26810.86    188.27 o 
   5   1   1     4860.75     4825.18     69.46 o 
   6   1   1     1512.25     1596.62     45.71 o 
   7   1   1      811.90      886.80    105.34 o 
   8   1   1    13417.70    13816.57    285.66 o 
   9   1   1       15.83       28.45     39.02 o 
  10   1   1     4154.32     4548.89    155.79 o 
  -9   2   1     3374.28     3385.83     93.51 o 
  -8   2   1     2714.84     2684.83    122.87 o 
  -7   2   1     1351.93     1448.48     58.89 o 
  -6   2   1    18861.76    18723.93    185.78 o 
  -5   2   1     3208.22     3085.54     85.47 o 
  -4   2   1     4084.81     3760.09     57.23 o 
  -3   2   1    25005.26    24818.30    520.60 o 
  -2   2   1        0.44       12.82     14.39 o 
  -1   2   1    33803.61    34024.45    401.76 o 
   0   2   1    14874.47    14741.64    112.63 o 
   1   2   1     1182.99     1211.29     39.59 o 
   2   2   1    29614.03    29261.74    282.41 o 
   3   2   1     8914.71     8861.62    483.74 o 
   4   2   1     1612.36     1882.23    231.63 o 
   5   2   1    35563.99    35431.12    221.50 o 
   6   2   1       35.85       23.39     24.63 o 
   7   2   1     1693.94     1739.68     53.63 o 
   8   2   1     1496.59     1595.82     48.69 o 
   9   2   1     2324.59     2425.86     61.53 o 
  10   2   1       82.18       78.06     76.48 o 
  -9   3   1     6488.42     6497.02    128.24 o 
  -8   3   1      850.10      851.67     59.73 o 
  -7   3   1      325.31      389.88     49.07 o 
  -6   3   1      985.17     1006.91     67.08 o 
  -5   3   1    16686.18    16337.39    141.63 o 
  -4   3   1      362.64      357.69     30.12 o 
  -3   3   1    47383.19    47603.52    848.25 o 
  -2   3   1      586.76      634.30     29.82 o 
  -1   3   1     4884.77     4751.22    146.26 o 
   0   3   1     2866.99     2885.53     60.93 o 
   1   3   1     9273.83     9227.26    100.23 o 
   2   3   1     2013.73     2289.78     42.14 o 
   3   3   1    59629.46    58491.51    230.14 o 
   4   3   1      847.90      983.76     33.83 o 
   5   3   1    16187.62    15469.05    321.70 o 
   6   3   1     2880.10     2762.15     87.40 o 
   7   3   1      237.88      307.88    123.02 o 
   8   3   1     2405.07     2332.62     67.94 o 
   9   3   1     4535.94     4776.33     96.63 o 
  10   3   1      211.93      184.51     76.49 o 
  -9   4   1     1962.23     2012.67     90.91 o 
  -8   4   1     2840.91     2758.92     90.51 o 
  -7   4   1     1125.00     1226.33     99.43 o 
  -6   4   1     2261.63     2243.17    100.73 o 
  -5   4   1    14652.59    14284.92    492.66 o 
  -4   4   1      705.44      711.54     41.01 o 
  -3   4   1    23086.62    23776.12    297.51 o 
  -2   4   1    30046.86    31489.89    692.86 o 
  -1   4   1     1639.20     1772.41     52.97 o 
   0   4   1    23620.75    24859.82    707.52 o 
   1   4   1    15135.25    15203.64    142.91 o 
   2   4   1     4227.03     4441.44     77.43 o 
   3   4   1    21649.65    22046.04    173.30 o 
   4   4   1     2867.70     2404.25     59.74 o 
   5   4   1     5513.88     5474.64     83.74 o 
   6   4   1    25019.13    24038.29    178.23 o 
   7   4   1      291.94      374.40     61.91 o 
   8   4   1     6021.89     5992.59    103.92 o 
   9   4   1     1363.00     1382.27     89.97 o 
  10   4   1      376.09      339.10     98.58 o 
  -8   5   1     9124.44     8614.48    217.49 o 
  -7   5   1     1392.40     1261.26    109.71 o 
  -6   5   1     2496.50     2346.81     79.52 o 
  -5   5   1     1814.62     1730.19     75.03 o 
  -4   5   1     5910.60     6095.92    281.66 o 
  -3   5   1      344.55      354.07     38.37 o 
  -2   5   1    36540.76    35734.64    344.14 o 
  -1   5   1      507.98      563.60     40.71 o 
   0   5   1    22943.99    24200.59    605.97 o 
   1   5   1       21.12       33.71     29.02 o 
   2   5   1       96.57      125.12     14.00 o 
   3   5   1      649.17      698.25     32.58 o 
   4   5   1    11893.87    11510.87    114.34 o 
   5   5   1       90.79      127.42     28.46 o 
   6   5   1    23874.08    22639.47    186.82 o 
   7   5   1      434.47      383.42     42.77 o 
   8   5   1     3646.56     3550.90     91.34 o 
   9   5   1     1801.39     1745.52     71.93 o 
  10   5   1     1579.48     1643.31    124.71 o 
  -8   6   1     5273.13     5049.71    190.72 o 
  -7   6   1     1197.91     1133.96    110.48 o 
  -6   6   1       52.86      127.89     47.47 o 
  -5   6   1     2729.78     2733.68     94.84 o 
  -4   6   1     8253.69     8084.60    132.05 o 
  -3   6   1      245.18      305.15     53.23 o 
  -2   6   1    18564.21    18525.08    663.24 o 
  -1   6   1     4054.05     3934.44     72.68 o 
   0   6   1     3352.80     3328.92     93.28 o 
   1   6   1    20580.92    20999.14    195.72 o 
   2   6   1     3210.94     3172.83     89.07 o 
   3   6   1     5142.42     5060.40     56.13 o 
   4   6   1    11280.85    11102.33    146.11 o 
   5   6   1       75.57       85.21     33.58 o 
   6   6   1     7663.01     7357.75    186.26 o 
   7   6   1     8957.96     8534.79    203.44 o 
   8   6   1       45.31       61.27     46.49 o 
   9   6   1     6650.37     6591.01    129.06 o 
  10   6   1      546.74      526.85    112.78 o 
  -7   7   1     7560.27     7607.17    229.10 o 
  -6   7   1       15.89      -23.65     78.05 o 
  -5   7   1     7031.97     7132.68    289.46 o 
  -4   7   1     1526.99     1485.47     74.45 o 
  -3   7   1      292.47      314.89     42.47 o 
  -2   7   1     1263.03     1230.20     52.88 o 
  -1   7   1    22829.60    23730.47    233.60 o 
   0   7   1       99.79      106.28     17.93 o 
   1   7   1    23253.65    24655.22    225.82 o 
   2   7   1      114.28       64.32     45.73 o 
   3   7   1     2537.30     2621.26     71.90 o 
   4   7   1        5.06       39.69     33.84 o 
   5   7   1     4773.00     4702.15    137.12 o 
   6   7   1      156.43      178.98     40.49 o 
   7   7   1    18139.29    17236.77    198.21 o 
   8   7   1      405.62      449.15     56.83 o 
   9   7   1     3555.54     3745.80    110.37 o 
  -6   8   1      755.80      713.87     98.21 o 
  -5   8   1     1370.97     1241.85     85.17 o 
  -4   8   1     2342.54     2464.26    126.34 o 
  -3   8   1     3729.38     3606.03     88.90 o 
  -2   8   1     1196.53     1156.02     91.16 o 
  -1   8   1    16672.39    16427.01    423.02 o 
   0   8   1     1493.06     1579.53     59.47 o 
   1   8   1     6937.17     7492.40    185.79 o 
   2   8   1     8857.64     8848.45    124.06 o 
   3   8   1      203.40      221.80     50.92 o 
   4   8   1     7066.32     6765.85    146.83 o 
   5   8   1     6574.33     5995.52    124.60 o 
   6   8   1      127.16       98.36     37.65 o 
   7   8   1     5811.03     5578.69    146.14 o 
   8   8   1     2507.78     2475.23    124.01 o 
   9   8   1      612.91      573.89     66.25 o 
  -5   9   1      190.77      108.35     68.37 o 
  -4   9   1     7677.15     7511.13    233.17 o 
  -3   9   1      917.57      832.91     75.57 o 
  -2   9   1       60.64       71.78     63.93 o 
  -1   9   1     2299.64     2257.53     99.14 o 
   0   9   1     6670.67     7608.60    306.16 o 
   1   9   1      207.19      219.58     45.35 o 
   2   9   1    18348.21    18288.98    542.67 o 
   3   9   1      362.50      340.30     46.84 o 
   4   9   1     5297.84     5204.25    207.52 o 
   5   9   1       81.94       50.50     43.74 o 
   6   9   1     1041.36      954.40     91.53 o 
   7   9   1       96.19       67.67     44.33 o 
   8   9   1     4392.75     4274.61    101.60 o 
  -4  10   1     3077.52     2771.16    160.01 o 
  -3  10   1      992.23      987.18     88.13 o 
  -2  10   1      156.04      183.09     70.37 o 
  -1  10   1      968.95      974.16     86.20 o 
   0  10   1     9037.38     8707.43    578.24 o 
   1  10   1       10.18       22.28     67.12 o 
   2  10   1     8041.62     8238.57    219.85 o 
   3  10   1     1291.96     1407.55     70.52 o 
   4  10   1     1095.72     1212.64     69.32 o 
   5  10   1     4884.95     4841.26    572.59 o 
   6  10   1     1492.25     1359.15     82.24 o 
   7  10   1      617.35      484.52     68.61 o 
  -3  11   1     6280.64     6267.01    168.45 o 
  -2  11   1      329.57      248.52     77.23 o 
  -1  11   1     1828.37     1935.75    162.24 o 
   0  11   1     1477.48     1420.23    138.91 o 
   1  11   1     1198.02     1307.03    252.52 o 
   2  11   1      188.44      198.83     72.38 o 
   3  11   1     7410.69     7797.82    390.49 o 
   4  11   1       63.41       47.69     70.19 o 
   5  11   1     7221.15     7882.16    267.10 o 
   6  11   1       19.02      -50.46    116.68 o 
   0  12   1     1080.37     1025.59     95.24 o 
   1  12   1     3460.11     3477.57    133.60 o 
   2  12   1        0.19      -59.41     74.24 o 
   3  12   1     6530.81     6299.41    239.21 o 
   4  12   1      390.48      438.47    114.35 o 
  -4 -11   2     2962.12     2809.53    181.72 o 
  -3 -11   2     1079.21      852.14    134.92 o 
  -2 -11   2      428.29      413.25    121.45 o 
  -1 -11   2     1181.83      942.96    124.68 o 
   0 -11   2     5091.98     4788.63    203.38 o 
   1 -11   2      138.43       93.73     64.37 o 
   2 -11   2     5166.10     5030.34    278.94 o 
  -6 -10   2     2944.25     3051.55    201.86 o 
  -5 -10   2     3175.76     3267.22    293.98 o 
  -4 -10   2      312.59      225.49     73.62 o 
  -3 -10   2     7088.66     6922.72    229.12 o 
  -2 -10   2      569.36      504.01    100.96 o 
  -1 -10   2     2796.50     2712.41    219.67 o 
   0 -10   2     1318.61     1166.21     76.36 o 
   1 -10   2     1591.81     1634.15     88.56 o 
   2 -10   2     1463.01     1398.59    182.72 o 
   3 -10   2     7296.43     7214.02    282.59 o 
   4 -10   2       39.78        0.60     66.02 o 
  -7  -9   2      849.24      845.49     78.85 o 
  -6  -9   2        1.22        5.75     38.64 o 
  -5  -9   2    12378.85    11912.26    151.29 o 
  -4  -9   2      437.32      371.32     68.27 o 
  -3  -9   2     5742.84     5644.75    142.73 o 
  -2  -9   2     1494.14     1463.82     74.73 o 
  -1  -9   2      109.57      155.19     53.39 o 
   0  -9   2     1408.41     1476.65     75.37 o 
   1  -9   2     8339.26     8231.30    428.78 o 
   2  -9   2      311.43      285.89     57.98 o 
   3  -9   2    10113.30     9945.00    236.45 o 
   4  -9   2     1008.96      835.62    112.83 o 
   5  -9   2     1531.50     1593.30     90.84 o 
  -8  -8   2     2115.85     2353.28     99.77 o 
  -7  -8   2     1289.28     1341.13     82.25 o 
  -6  -8   2      889.78      927.04     58.56 o 
  -5  -8   2     7418.11     7079.37    121.37 o 
  -4  -8   2     2702.87     2595.12     73.04 o 
  -3  -8   2     1032.71     1014.80     44.30 o 
  -2  -8   2    11550.39    12087.14    208.79 o 
  -1  -8   2       72.93       62.48     41.98 o 
   0  -8   2    13000.26    12786.78    381.97 o 
   1  -8   2     4168.45     4200.72    237.85 o 
   2  -8   2       81.96      105.24     38.71 o 
   3  -8   2     3123.30     2950.27     76.50 o 
   4  -8   2     5197.52     5116.21    155.73 o 
   5  -8   2       43.06       22.54     45.44 o 
   6  -8   2    10667.30     9842.16    170.94 o 
  -8  -7   2     6934.19     6863.00    144.87 o 
  -7  -7   2      476.01      432.68     64.11 o 
  -6  -7   2       58.81      149.07     48.39 o 
  -5  -7   2        3.24        8.09     41.16 o 
  -4  -7   2    12529.24    12183.87    153.53 o 
  -3  -7   2      119.81       89.18     30.75 o 
  -2  -7   2    17629.54    17568.30    630.57 o 
  -1  -7   2     2310.18     2437.62    100.63 o 
   0  -7   2     4415.79     4421.00    122.79 o 
   1  -7   2     1108.59     1061.76     45.22 o 
   2  -7   2     4609.24     4571.49     82.93 o 
   3  -7   2     1111.06     1014.07     50.86 o 
   4  -7   2    11851.07    11857.54    178.20 o 
   5  -7   2       30.50       26.08     41.12 o 
   6  -7   2     7227.93     7251.59    286.62 o 
   7  -7   2     3059.06     2797.23     99.68 o 
  -9  -6   2     1046.00      987.90     75.26 o 
  -8  -6   2     2328.78     2388.72    216.80 o 
  -7  -6   2     5677.09     5420.31    115.49 o 
  -6  -6   2       45.36      108.52     40.26 o 
  -5  -6   2     1502.33     1572.93     60.52 o 
  -4  -6   2     9118.89     9369.67    201.78 o 
  -3  -6   2     1759.90     1844.79     57.45 o 
  -2  -6   2    12374.77    12287.01    126.94 o 
  -1  -6   2    11752.40    11713.66     93.08 o 
   0  -6   2      364.05      463.03     36.43 o 
   1  -6   2    22981.75    22753.59    185.90 o 
   2  -6   2     4526.66     4480.22     75.36 o 
   3  -6   2     1307.83     1348.23     51.17 o 
   4  -6   2     5967.02     5787.24    112.21 o 
   5  -6   2     4419.58     4388.79     98.03 o 
   6  -6   2     1342.04     1164.94    107.74 o 
   7  -6   2    10210.06    10034.45    216.94 o 
   8  -6   2        4.16       24.02     73.05 o 
  -9  -5   2     7012.98     7458.06    172.36 o 
  -8  -5   2      220.93      270.31     50.15 o 
  -7  -5   2    15532.05    15718.50    317.59 o 
  -6  -5   2      793.42      814.99     41.82 o 
  -5  -5   2     5056.80     5142.51     82.57 o 
  -4  -5   2      217.55      253.51     32.58 o 
  -3  -5   2    13196.56    12913.03    167.20 o 
  -2  -5   2       20.34       35.57     20.00 o 
  -1  -5   2    35445.58    35040.95    509.67 o 
   0  -5   2      468.83      493.17     26.12 o 
   1  -5   2     9580.73     9919.61    244.70 o 
   2  -5   2     3355.00     3632.57     61.41 o 
   3  -5   2       10.83       53.48     39.23 o 
   4  -5   2     2311.57     2324.37    254.90 o 
   5  -5   2    20477.55    20005.79    770.39 o 
   6  -5   2       15.45       23.01     36.65 o 
   7  -5   2    10982.12    11279.60    184.43 o 
   8  -5   2     1177.33     1289.77    117.18 o 
   9  -5   2      844.90      895.38     95.04 o 
  -9  -4   2    10434.79    10687.12    160.33 o 
  -8  -4   2      976.65     1027.34     64.05 o 
  -7  -4   2     6831.49     7239.44    193.15 o 
  -6  -4   2     5225.84     5224.85     95.44 o 
  -5  -4   2      350.76      427.12     33.48 o 
  -4  -4   2     2199.19     2008.69     64.04 o 
  -3  -4   2     6510.42     6245.39     80.47 o 
  -2  -4   2      176.19      216.72     21.42 o 
  -1  -4   2    16229.05    16015.86    110.52 o 
   0  -4   2    21949.01    22553.57    165.39 o 
   1  -4   2     1252.81     1240.03     29.71 o 
   2  -4   2    18865.30    19099.49   1112.17 o 
   3  -4   2     4376.60     4547.75     88.51 o 
   4  -4   2    13322.08    13474.91    303.97 o 
   5  -4   2    10255.38    10341.40    154.93 o 
   6  -4   2      426.17      537.11     71.77 o 
   7  -4   2     1843.52     1900.70    105.81 o 
   8  -4   2     8336.29     8394.74    204.75 o 
   9  -4   2      133.05       50.82     72.31 o 
 -10  -3   2      284.04      389.90     62.28 o 
  -9  -3   2     1637.44     1750.45     86.83 o 
  -8  -3   2     4645.56     4864.95    119.51 o 
  -7  -3   2      384.55      421.93     47.80 o 
  -6  -3   2    24093.30    24630.31    217.72 o 
  -5  -3   2      134.53      171.65     41.00 o 
  -4  -3   2    19913.44    19710.55    148.49 o 
  -3  -3   2     6963.70     7458.42     91.02 o 
  -2  -3   2      712.74      731.34     27.16 o 
  -1  -3   2      564.67      675.78     21.69 o 
   0  -3   2    32703.21    32268.17    237.58 o 
   1  -3   2       63.59      145.53     31.54 o 
   2  -3   2    66789.34    69932.30    392.48 o 
   3  -3   2     1198.19     1236.40    120.85 o 
   4  -3   2     1999.70     1967.58     75.10 o 
   5  -3   2      216.81      176.64     46.53 o 
   6  -3   2     6547.79     6600.16    146.04 o 
   7  -3   2      446.20      407.76     71.77 o 
   8  -3   2    13462.64    13695.26    158.77 o 
   9  -3   2      912.29      818.13    101.77 o 
 -10  -2   2      146.82      153.50     44.42 o 
  -9  -2   2      958.37      927.07     57.99 o 
  -8  -2   2    11487.66    11665.01    144.08 o 
  -7  -2   2      934.95      964.58     48.15 o 
  -6  -2   2    20342.86    20982.44    155.70 o 
  -5  -2   2     5418.33     5351.01     73.52 o 
  -4  -2   2     3668.22     3694.80     46.57 o 
  -3  -2   2    12250.97    12300.83     85.38 o 
  -2  -2   2     2101.06     1839.01     32.93 o 
  -1  -2   2      427.29      598.62     24.96 o 
   0  -2   2     9475.23     9198.79    149.09 o 
   1  -2   2      317.09      301.56     17.64 o 
   2  -2   2    20067.31    20649.46    131.80 o 
   3  -2   2    54721.71    55810.92   1809.84 o 
   4  -2   2       97.10      134.05     34.69 o 
   5  -2   2    12135.43    11600.68    165.68 o 
   6  -2   2     7133.03     7546.12    149.37 o 
   7  -2   2      188.20      236.13     37.92 o 
   8  -2   2     3013.41     3036.46     77.29 o 
   9  -2   2     5834.57     6128.40    178.20 o 
  10  -2   2     1274.01     1286.26    112.05 o 
 -10  -1   2      195.19      191.09     50.40 o 
  -9  -1   2     3026.72     2963.81     83.26 o 
  -8  -1   2     3651.30     3533.90     84.80 o 
  -7  -1   2     2826.02     2865.98     94.86 o 
  -6  -1   2     4693.57     4736.07     78.29 o 
  -5  -1   2    22066.50    22303.76    145.88 o 
  -4  -1   2       65.68       53.95     19.09 o 
  -3  -1   2    26595.12    26826.05    198.44 o 
  -2  -1   2     2192.44     2371.42     20.39 o 
  -1  -1   2     2384.52     2811.48    210.18 o 
   0  -1   2    13641.23    14225.73     57.22 o 
   1  -1   2    56384.44    59536.96    847.90 o 
   2  -1   2       92.70      300.22    247.62 o 
   3  -1   2    58221.39    60215.01    282.19 o 
   4  -1   2      118.13      145.09     33.91 o 
   5  -1   2     9917.32     9489.02    143.80 o 
   6  -1   2       18.27       39.03     26.50 o 
   7  -1   2     1571.79     1678.32     53.50 o 
   8  -1   2      415.12      424.50     40.01 o 
   9  -1   2    12535.78    12879.21    237.29 o 
  10  -1   2      270.69      279.93     74.91 o 
 -10   0   2      221.93      196.69     49.88 o 
  -9   0   2      615.73      700.12     56.32 o 
  -8   0   2     1662.28     1631.15     64.64 o 
  -7   0   2     9955.37     9973.04    121.44 o 
  -6   0   2      547.16      552.76     37.65 o 
  -5   0   2    38852.31    39598.25    681.30 o 
  -4   0   2     3401.25     3278.36     53.58 o 
  -3   0   2    12769.25    12783.86    123.51 o 
  -2   0   2     7275.62     7196.69     55.93 o 
  -1   0   2     1540.42     1666.65     29.53 o 
   1   0   2    46178.13    48247.11    577.36 o 
   2   0   2     1760.67     1868.10     35.79 o 
   3   0   2    25952.15    26847.17    358.67 o 
   4   0   2    13414.19    13824.25    204.10 o 
   5   0   2      344.08      381.07     41.41 o 
   6   0   2    21544.73    21353.08    711.70 o 
   7   0   2     4166.96     4120.55     72.44 o 
   8   0   2     2580.01     2745.73     68.33 o 
   9   0   2     5767.91     5957.40    164.76 o 
  10   0   2     2915.32     3130.41    135.11 o 
  -9   1   2      225.99      269.11     49.90 o 
  -8   1   2     7507.81     7574.84    120.04 o 
  -7   1   2     5019.16     5049.19    118.01 o 
  -6   1   2       11.28       52.03     31.78 o 
  -5   1   2     7489.32     7212.92     90.88 o 
  -4   1   2    19651.45    19006.78    130.48 o 
  -3   1   2       54.69       91.88     11.12 o 
  -2   1   2    29854.00    29248.22    397.37 o 
  -1   1   2      271.48      291.17     14.48 o 
   0   1   2     8924.79    10320.51    551.59 o 
   1   1   2     2656.27     3039.69     43.97 o 
   2   1   2     3074.05     3043.03     30.69 o 
   3   1   2       49.06       67.29      7.10 o 
   4   1   2    43659.87    42626.53    153.38 o 
   5   1   2       54.07      115.58     30.36 o 
   6   1   2    25162.39    25004.71    150.60 o 
   7   1   2      446.07      472.77     35.02 o 
   8   1   2      134.27      196.57     37.06 o 
   9   1   2        6.69       26.81     67.80 o 
  10   1   2     4443.29     4843.33    111.66 o 
  -9   2   2      129.53      119.09     49.38 o 
  -8   2   2     2924.50     2858.08     83.26 o 
  -7   2   2      124.49      218.52     87.92 o 
  -6   2   2     1899.60     1814.92     59.89 o 
  -5   2   2      671.64      737.99     29.57 o 
  -4   2   2    36125.50    35547.34    652.51 o 
  -3   2   2      141.88      217.36     21.41 o 
  -2   2   2    31298.02    30340.95    316.50 o 
  -1   2   2    10057.98     9706.77    182.95 o 
   0   2   2     1994.31     1932.57    111.51 o 
   1   2   2     5045.46     5568.95    130.72 o 
   2   2   2     3021.77     3136.13     58.04 o 
   3   2   2     3343.45     3167.50     75.44 o 
   4   2   2    57197.82    57317.70    270.57 o 
   5   2   2     4730.86     4508.54     59.67 o 
   6   2   2     4477.79     4657.04     58.28 o 
   7   2   2    14639.69    14872.88    109.32 o 
   8   2   2      511.11      554.31     39.93 o 
   9   2   2     2712.71     2800.52     63.00 o 
  10   2   2     4012.15     4184.04    145.50 o 
  -9   3   2     4167.68     4090.31    109.31 o 
  -8   3   2      279.42      315.57     54.51 o 
  -7   3   2     7311.47     7187.82    119.99 o 
  -6   3   2     2628.00     2710.26    103.54 o 
  -5   3   2     4529.01     4562.64     81.96 o 
  -4   3   2     8725.25     8556.95    103.41 o 
  -3   3   2     8041.95     8002.53    327.09 o 
  -2   3   2     4930.43     4843.19    215.13 o 
  -1   3   2    50303.21    48003.20   1618.39 o 
   0   3   2     2381.34     2524.33     50.01 o 
   1   3   2    25479.00    25774.66    179.07 o 
   2   3   2     1220.14     1247.58     32.87 o 
   3   3   2      940.84      971.55     34.41 o 
   4   3   2     1588.65     1496.11     39.47 o 
   5   3   2    31278.58    30604.17    167.63 o 
   6   3   2      963.67      946.71     38.11 o 
   7   3   2    25027.94    24533.96    187.93 o 
   8   3   2       85.76      102.52     31.80 o 
   9   3   2     1557.64     1699.29     64.68 o 
  10   3   2       42.91      127.72     72.53 o 
  -9   4   2     7610.01     7878.43    152.44 o 
  -8   4   2       67.44       95.38     49.61 o 
  -7   4   2     9983.61     9907.87    208.27 o 
  -6   4   2      486.56      502.43     70.99 o 
  -5   4   2       16.80       63.55     34.11 o 
  -4   4   2      344.35      425.09     47.72 o 
  -3   4   2    21401.61    21105.41    175.34 o 
  -2   4   2      261.95      292.35     34.30 o 
  -1   4   2    33032.93    30983.32    217.19 o 
   0   4   2     1516.42     1437.47     29.60 o 
   1   4   2     7911.77     7955.09    112.04 o 
   2   4   2    16102.57    16032.98    155.47 o 
   3   4   2     6851.60     6475.37     69.30 o 
   4   4   2     2588.02     2563.02    115.15 o 
   5   4   2    30463.74    28650.39    502.93 o 
   6   4   2      907.78      915.74     43.22 o 
   7   4   2    10644.84    10163.01    252.55 o 
   8   4   2     4076.56     4122.59     85.15 o 
   9   4   2        9.55       16.78     39.74 o 
  10   4   2     4299.50     4607.11    163.72 o 
  -8   5   2     1495.23     1536.82     81.69 o 
  -7   5   2      936.18      907.32     96.26 o 
  -6   5   2    11923.33    11363.79    223.82 o 
  -5   5   2      553.52      560.17     51.92 o 
  -4   5   2     5340.37     5148.87    101.70 o 
  -3   5   2    14114.50    14231.12    262.07 o 
  -2   5   2     1565.17     1422.62     60.26 o 
  -1   5   2     6575.40     6210.31    109.70 o 
   0   5   2    21833.30    21289.65    901.23 o 
   1   5   2      109.19      151.25     33.32 o 
   2   5   2    40941.62    41854.25   1910.21 o 
   3   5   2     4102.52     4095.33     74.18 o 
   4   5   2      639.23      627.64     37.70 o 
   5   5   2     5727.80     5639.78    117.47 o 
   6   5   2     5816.27     5564.76     95.88 o 
   7   5   2      351.87      300.62     41.47 o 
   8   5   2    16262.14    15874.89    168.34 o 
   9   5   2        6.29       28.57     40.73 o 
  10   5   2     3653.00     3709.84    158.10 o 
  -8   6   2     7156.42     7330.34    225.83 o 
  -7   6   2       51.61       41.79     93.82 o 
  -6   6   2    12437.64    11733.97    251.66 o 
  -5   6   2       93.02       70.12     46.99 o 
  -4   6   2     4123.05     4061.11    205.80 o 
  -3   6   2      136.06      184.40     42.33 o 
  -2   6   2     5547.21     5563.54    114.65 o 
  -1   6   2      562.22      661.47     54.64 o 
   0   6   2    29771.16    30483.34    198.56 o 
   1   6   2     1619.27     1458.82     88.49 o 
   2   6   2    19155.87    19219.56    577.08 o 
   3   6   2     3605.27     3508.35     60.47 o 
   4   6   2       56.62       99.27     33.18 o 
   5   6   2     2010.84     1922.23     58.61 o 
   6   6   2     9179.18     8907.44    228.72 o 
   7   6   2      144.31      128.95     39.51 o 
   8   6   2    11137.51    10556.49    149.08 o 
   9   6   2     3830.08     3701.79     99.86 o 
  10   6   2     1262.02     1173.40    124.68 o 
  -7   7   2      170.52      152.97    106.45 o 
  -6   7   2     4620.71     4525.71    185.93 o 
  -5   7   2     7299.03     7077.43    146.08 o 
  -4   7   2        3.06        2.21     52.09 o 
  -3   7   2     4556.57     4344.58    111.41 o 
  -2   7   2     6094.31     5988.74    125.62 o 
  -1   7   2      179.29      186.08     34.26 o 
   0   7   2     6260.83     6256.36     92.57 o 
   1   7   2     7454.66     7623.59    134.85 o 
   2   7   2     1831.75     1777.26     76.24 o 
   3   7   2    28797.45    27871.58   1225.10 o 
   4   7   2     1183.52     1120.03     53.05 o 
   5   7   2     4350.68     3983.82     98.81 o 
   6   7   2     1441.85     1409.77     59.35 o 
   7   7   2      773.77      795.02     61.22 o 
   8   7   2     1661.91     1568.98     74.07 o 
   9   7   2     8647.74     8800.27    153.19 o 
  -6   8   2       44.39        1.58     99.34 o 
  -5   8   2    11805.51    11632.09    593.92 o 
  -4   8   2       24.13       14.59     62.40 o 
  -3   8   2     6008.05     6219.47    155.87 o 
  -2   8   2      132.45      134.17     56.84 o 
  -1   8   2      982.57      959.98     76.98 o 
   0   8   2       71.20       51.40     40.51 o 
   1   8   2    15512.80    16970.24    204.18 o 
   2   8   2       85.21       57.06     41.04 o 
   3   8   2    23109.10    22925.32    734.73 o 
   4   8   2     1840.22     1812.75     82.17 o 
   5   8   2      592.48      586.83     50.88 o 
   6   8   2     1384.50     1250.09     70.65 o 
   7   8   2     5134.29     4564.24     96.04 o 
   8   8   2        0.19      -14.08     52.65 o 
   9   8   2     7079.28     6858.60    144.98 o 
  -5   9   2     6229.16     5990.15    437.18 o 
  -4   9   2     1752.07     1734.38    253.02 o 
  -3   9   2      350.60      447.56    108.43 o 
  -2   9   2     7687.63     7677.24    191.24 o 
  -1   9   2      840.77      853.20     80.08 o 
   0   9   2     1916.57     2124.36    110.41 o 
   1   9   2     9675.74    10467.30    196.87 o 
   2   9   2     1875.67     2096.77    104.07 o 
   3   9   2     3228.15     3057.29    105.01 o 
   4   9   2    11097.44    10851.67    705.75 o 
   5   9   2      156.41      131.26     57.21 o 
   6   9   2     8807.60     7815.04    151.70 o 
   7   9   2     1503.05     1391.07     78.34 o 
   8   9   2        8.87       20.63     56.30 o 
  -4  10   2     8214.90     8056.57    182.61 o 
  -3  10   2       65.98       76.07     71.35 o 
  -2  10   2     9066.06     8729.48    302.11 o 
  -1  10   2       74.05       61.20     69.68 o 
   0  10   2      134.88      155.12     70.53 o 
   1  10   2       34.51       31.90     44.86 o 
   2  10   2     6352.45     6692.81    146.21 o 
   3  10   2       11.75        1.61     49.54 o 
   4  10   2    12298.15    12336.18    881.09 o 
   5  10   2      318.17      296.30     72.94 o 
   6  10   2     2561.42     2781.47    376.40 o 
   7  10   2      473.62      385.26     57.99 o 
  -3  11   2      881.01      842.44     90.18 o 
  -2  11   2     3326.71     3201.05    167.15 o 
  -1  11   2     2921.49     2873.27    125.40 o 
   0  11   2      187.24      150.95     76.48 o 
   1  11   2     1342.64     1513.45    105.11 o 
   2  11   2     2741.89     2877.04    281.66 o 
   3  11   2       22.46       12.89     76.22 o 
   4  11   2     5842.73     6418.28    172.96 o 
   5  11   2     4885.37     4897.27    390.09 o 
   6  11   2      171.16      172.51     68.63 o 
   0  12   2       74.69       -9.28     76.72 o 
   1  12   2      902.67      878.36    112.42 o 
   2  12   2       23.95        7.48     72.75 o 
   3  12   2     1043.55     1069.16    102.45 o 
   4  12   2       15.75      -14.18     84.29 o 
  -4 -11   3     6044.12     5934.33    166.18 o 
  -3 -11   3        6.68      -78.05    108.01 o 
  -2 -11   3     7053.06     6811.99    235.36 o 
  -1 -11   3       96.77       21.29    107.23 o 
   0 -11   3      172.27      155.33    111.18 o 
   1 -11   3        1.00       -0.79     90.66 o 
   2 -11   3     3924.94     3899.63    257.73 o 
  -5 -10   3      121.68       81.76     68.14 o 
  -4 -10   3     6293.90     6056.43    158.07 o 
  -3 -10   3     1058.19      984.74    144.00 o 
  -2 -10   3     3976.81     3847.50    170.82 o 
  -1 -10   3     3817.89     3344.97    161.32 o 
   0 -10   3      474.35      375.41    105.68 o 
   1 -10   3     1971.02     1789.92    146.47 o 
   2 -10   3     2791.31     2812.64    172.24 o 
   3 -10   3       79.39       41.07     59.60 o 
   4 -10   3     3282.50     3037.93    141.06 o 
  -7  -9   3     3242.41     2982.51    120.04 o 
  -6  -9   3      786.48      753.05     77.18 o 
  -5  -9   3       27.64       36.96     59.37 o 
  -4  -9   3     1243.89     1220.17     83.75 o 
  -3  -9   3    10293.68     9484.48    179.03 o 
  -2  -9   3       71.59       36.69     65.88 o 
  -1  -9   3    11469.94    11107.66    545.35 o 
   0  -9   3        7.18       38.92     49.88 o 
   1  -9   3     3208.66     3233.41    100.27 o 
   2  -9   3       35.88       23.02     49.58 o 
   3  -9   3     2597.27     2555.36     97.74 o 
   4  -9   3       32.94      -14.62     56.03 o 
   5  -9   3    10210.77     9725.77    181.89 o 
  -7  -8   3      716.61      960.61     81.86 o 
  -6  -8   3     1862.13     1887.71    156.33 o 
  -5  -8   3     2295.85     2274.95     81.79 o 
  -4  -8   3      820.18      805.36     44.14 o 
  -3  -8   3    10176.96     9773.08    121.77 o 
  -2  -8   3      209.87      230.23     38.58 o 
  -1  -8   3     9739.28     9768.75    237.89 o 
   0  -8   3     4148.13     4112.74     97.22 o 
   1  -8   3      124.62      134.83     35.93 o 
   2  -8   3     6853.66     6618.97    103.10 o 
   3  -8   3     6434.68     6173.11    174.93 o 
   4  -8   3      209.87      204.89     44.58 o 
   5  -8   3     4897.89     4940.54    105.71 o 
   6  -8   3     1525.49     1607.48     76.49 o 
  -8  -7   3     3294.93     3389.59    112.48 o 
  -7  -7   3      333.25      191.37     57.93 o 
  -6  -7   3     9191.47     9123.10    154.98 o 
  -5  -7   3     1549.45     1414.32     62.08 o 
  -4  -7   3     2321.58     2358.83    111.83 o 
  -3  -7   3     3142.44     3130.23     63.75 o 
  -2  -7   3     4447.95     4413.22     57.78 o 
  -1  -7   3     1262.94     1254.79     38.25 o 
   0  -7   3    25888.76    25786.47    332.73 o 
   1  -7   3      291.03      281.93     33.58 o 
   2  -7   3    14855.94    14533.35    139.11 o 
   3  -7   3      277.79      305.46     40.10 o 
   4  -7   3      199.56      228.88     41.56 o 
   5  -7   3      112.21       98.20     42.69 o 
   6  -7   3     8482.73     8407.39    147.24 o 
   7  -7   3      134.48      103.24     51.35 o 
  -8  -6   3     9692.62     9710.46    214.02 o 
  -7  -6   3       25.29       20.71     51.70 o 
  -6  -6   3     7511.25     7386.68    200.76 o 
  -5  -6   3     2192.45     1995.55     63.01 o 
  -4  -6   3      141.64      194.36     41.58 o 
  -3  -6   3     1684.17     1725.36     56.35 o 
  -2  -6   3    12117.25    12198.21    132.45 o 
  -1  -6   3      122.79      153.61     17.56 o 
   0  -6   3    24852.87    24482.77    196.94 o 
   1  -6   3     6069.92     5988.43     94.04 o 
   2  -6   3     2854.33     2978.26     63.70 o 
   3  -6   3     5408.49     5354.42     84.64 o 
   4  -6   3     2182.41     2060.57     62.26 o 
   5  -6   3     3808.15     3608.41     88.44 o 
   6  -6   3     8292.11     8057.64    142.50 o 
   7  -6   3     1616.71     1540.26     77.54 o 
   8  -6   3     4057.92     4024.90    409.59 o 
  -9  -5   3       64.24       59.97     55.12 o 
  -8  -5   3     4125.13     4103.44    106.78 o 
  -7  -5   3     5825.46     5964.66    119.74 o 
  -6  -5   3     1783.94     1674.34     70.68 o 
  -5  -5   3     8137.04     8328.55    127.80 o 
  -4  -5   3       84.12       68.28     30.54 o 
  -3  -5   3     7820.37     7743.74     93.68 o 
  -2  -5   3     7306.56     7511.91     90.28 o 
  -1  -5   3     1163.06     1240.06     27.22 o 
   0  -5   3     2851.06     2902.33     59.76 o 
   1  -5   3    37471.71    40183.30    443.73 o 
   2  -5   3      144.74      153.69     16.18 o 
   3  -5   3    20586.82    20493.44    188.24 o 
   4  -5   3     1298.80     1283.99    143.69 o 
   5  -5   3     1438.28     1563.51    110.53 o 
   6  -5   3      374.86      362.85     59.82 o 
   7  -5   3     6314.79     5985.87    149.75 o 
   8  -5   3      251.54      185.73     76.29 o 
   9  -5   3     9884.87    10459.82   1033.27 o 
  -9  -4   3      235.11      289.41     64.89 o 
  -8  -4   3        8.08      197.53    115.89 o 
  -7  -4   3    12710.24    13596.49    165.35 o 
  -6  -4   3       86.57      143.02     43.37 o 
  -5  -4   3    20126.80    20188.75    148.67 o 
  -4  -4   3     1822.04     1871.60     49.19 o 
  -3  -4   3     4137.84     4265.75     65.10 o 
  -2  -4   3     4543.48     4760.61     68.70 o 
  -1  -4   3    15472.36    15544.88    111.17 o 
   0  -4   3      970.59      955.33     19.87 o 
   1  -4   3    43704.52    46867.47    218.69 o 
   2  -4   3      784.46      679.91     42.71 o 
   3  -4   3    15736.22    15522.25    403.15 o 
   4  -4   3     8675.54     8493.55    311.82 o 
   5  -4   3     1012.91     1043.17     65.69 o 
   6  -4   3     6017.01     6182.31    133.93 o 
   7  -4   3     7977.71     7852.48    158.71 o 
   8  -4   3       17.12       68.20     68.51 o 
   9  -4   3     7668.68     8262.25    337.75 o 
  -9  -3   3     1827.32     1887.63     85.05 o 
  -8  -3   3     1061.66     1227.92     66.63 o 
  -7  -3   3     8995.91     9324.31    134.64 o 
  -6  -3   3      658.05      741.57     67.85 o 
  -5  -3   3     3931.45     4112.35     59.28 o 
  -4  -3   3    23068.30    23282.33    138.43 o 
  -3  -3   3      395.86      468.74     26.07 o 
  -2  -3   3    18415.87    17897.91    198.74 o 
  -1  -3   3     9256.74     9244.54    168.69 o 
   0  -3   3       52.56      106.35     16.15 o 
   1  -3   3     7636.92     7723.71    174.36 o 
   2  -3   3    14467.08    14340.64    276.31 o 
   3  -3   3      101.34      106.95     28.77 o 
   4  -3   3    48580.71    49285.45    528.44 o 
   5  -3   3       55.84       41.14     42.65 o 
   6  -3   3     6710.82     7062.65    133.88 o 
   7  -3   3     1994.89     1959.30     86.75 o 
   8  -3   3     1069.72     1216.79     55.06 o 
   9  -3   3      510.13      471.91     80.05 o 
  10  -3   3     7310.92     7965.27    542.44 o 
  -9  -2   3        7.63       -4.07     45.00 o 
  -8  -2   3      802.42      777.24     53.00 o 
  -7  -2   3      585.75      639.17     44.15 o 
  -6  -2   3    13637.65    13839.78    147.87 o 
  -5  -2   3      117.96      141.01     34.69 o 
  -4  -2   3    29383.14    29432.53    151.89 o 
  -3  -2   3      409.20      458.26     18.41 o 
  -2  -2   3    30999.00    31968.16    274.90 o 
  -1  -2   3      869.05      968.13     36.57 o 
   0  -2   3     2863.58     2966.37     25.46 o 
   1  -2   3       42.23       75.73      9.43 o 
   2  -2   3    52774.96    53971.45    552.90 o 
   3  -2   3       31.48      103.88     26.53 o 
   4  -2   3    31554.71    31192.09    941.92 o 
   5  -2   3     5305.16     5260.27    361.88 o 
   6  -2   3     2629.58     2768.03     97.25 o 
   7  -2   3     3131.40     3317.43    146.29 o 
   8  -2   3     6989.05     7037.21    128.09 o 
   9  -2   3      267.20      253.13     78.86 o 
  10  -2   3     7241.27     7417.25    258.36 o 
  -9  -1   3     1992.59     1994.71     74.51 o 
  -8  -1   3      508.04      513.36     48.12 o 
  -7  -1   3     5959.00     6043.49     96.95 o 
  -6  -1   3    11411.35    11597.09    120.63 o 
  -5  -1   3       28.92       61.13     24.25 o 
  -4  -1   3    12895.89    13047.17    270.03 o 
  -3  -1   3    13820.81    14319.37    177.85 o 
  -2  -1   3     6390.22     6706.09    145.80 o 
  -1  -1   3    33641.57    34371.65   1226.55 o 
   0  -1   3     1996.22     2066.28     42.04 o 
   1  -1   3    11006.55    11398.89    138.18 o 
   2  -1   3    14234.09    14083.88    105.66 o 
   3  -1   3    32080.32    32834.70   1396.01 o 
   4  -1   3     1871.17     1670.76     82.24 o 
   5  -1   3    31268.84    32601.47    265.10 o 
   6  -1   3       69.86       72.59     22.31 o 
   7  -1   3    15631.29    15659.52    134.91 o 
   8  -1   3     1082.77     1102.99     48.98 o 
   9  -1   3        0.16       35.48     72.53 o 
  10  -1   3     1075.16     1071.49    104.94 o 
  -9   0   3     7497.61     7723.88    130.45 o 
  -8   0   3      163.12      163.17     43.53 o 
  -7   0   3     3562.78     3695.12    119.04 o 
  -6   0   3      181.88      196.71     35.01 o 
  -5   0   3     3744.32     3717.45     65.58 o 
  -4   0   3      297.11      278.13     24.43 o 
  -3   0   3    42892.51    42451.60    832.91 o 
  -2   0   3      447.03      480.72     18.94 o 
  -1   0   3    27688.32    27870.76     93.86 o 
   0   0   3     2778.72     2839.04     72.05 o 
   1   0   3       38.99      235.06     27.68 o 
   2   0   3     3474.24     3481.03     78.41 o 
   3   0   3    26883.28    26070.63    888.80 o 
   4   0   3      998.30     1089.28     24.38 o 
   5   0   3    49917.86    48707.36    554.39 o 
   6   0   3     1118.06     1128.30     36.58 o 
   7   0   3     5504.84     5389.83     97.52 o 
   8   0   3     2252.42     2236.98    105.07 o 
   9   0   3      760.75      885.13     85.99 o 
  10   0   3      793.68      771.51     89.14 o 
  -9   1   3     4430.09     4636.55    108.10 o 
  -8   1   3     5645.35     5635.06    146.91 o 
  -7   1   3      687.28      731.01     49.87 o 
  -6   1   3     5361.94     5282.26    118.50 o 
  -5   1   3    10998.97    10979.62    321.35 o 
  -4   1   3     5372.46     5518.54     74.70 o 
  -3   1   3    32773.74    32438.94    222.06 o 
  -2   1   3    10225.31    10010.29    103.05 o 
  -1   1   3    28628.47    27507.49    121.15 o 
   0   1   3    53741.25    53742.27   1390.31 o 
   1   1   3     7793.69     7710.16     80.88 o 
   2   1   3    15020.54    14917.95     82.95 o 
   3   1   3    17007.91    16482.01    170.26 o 
   4   1   3       98.73      154.80     18.09 o 
   5   1   3    13681.05    13163.24     90.21 o 
   6   1   3    25314.50    25615.80    264.36 o 
   7   1   3      196.08      174.17     27.57 o 
   8   1   3    15630.48    15811.71    139.87 o 
   9   1   3     1530.01     1589.77     66.54 o 
  10   1   3     1333.62     1330.30     75.74 o 
  -9   2   3      284.09      336.68     55.73 o 
  -8   2   3    13770.24    13594.96    217.18 o 
  -7   2   3      269.14      264.32     43.71 o 
  -6   2   3    12292.19    12228.43    137.06 o 
  -5   2   3     2864.15     2729.85     66.10 o 
  -4   2   3       11.42       42.53     16.78 o 
  -3   2   3      674.27      612.84     27.12 o 
  -2   2   3    17189.65    15460.87   1576.82 o 
  -1   2   3     1015.62     1048.85     34.20 o 
   0   2   3    98161.69    96829.52   1573.85 o 
   1   2   3     7417.28     7717.57     77.29 o 
   2   2   3     5325.49     5259.35     97.12 o 
   3   2   3       95.64      194.77     19.12 o 
   4   2   3    11967.11    11603.60    147.21 o 
   5   2   3      550.11      547.99     23.50 o 
   6   2   3    28797.90    28086.37    364.03 o 
   7   2   3      721.84      754.71     36.20 o 
   8   2   3    13744.56    13590.44    378.43 o 
   9   2   3     1670.04     2062.94    100.27 o 
  10   2   3       47.83       54.40     64.65 o 
  -9   3   3       14.17       -8.89     55.00 o 
  -8   3   3    11002.16    10843.49    347.45 o 
  -7   3   3     2406.88     2332.76    174.98 o 
  -6   3   3     4164.13     3971.66     88.79 o 
  -5   3   3     4417.79     4355.94    176.23 o 
  -4   3   3     5125.34     5134.81    122.56 o 
  -3   3   3     2613.80     2499.24     59.03 o 
  -2   3   3    28223.60    27643.29    832.44 o 
  -1   3   3     3316.81     3280.01    161.08 o 
   0   3   3    33852.64    34184.94    591.58 o 
   1   3   3    14890.03    14641.36    101.72 o 
   2   3   3     2038.89     2429.38     82.76 o 
   3   3   3    20022.20    19931.69    218.04 o 
   4   3   3     8068.40     8135.77    192.45 o 
   5   3   3      753.57      769.05     46.96 o 
   6   3   3    10862.67    10615.41    102.43 o 
   7   3   3     8061.59     7876.20     96.24 o 
   8   3   3     2176.75     2221.42     60.54 o 
   9   3   3     9637.89    10131.36    201.05 o 
  10   3   3      620.44      589.99     81.24 o 
  -8   4   3     1710.97     1578.75     78.39 o 
  -7   4   3    10039.74     9855.64    159.76 o 
  -6   4   3       80.29       76.48     59.92 o 
  -5   4   3    13113.19    12471.61    153.73 o 
  -4   4   3      486.26      467.18     40.97 o 
  -3   4   3     3475.28     3307.27     91.07 o 
  -2   4   3     2968.66     3022.33     73.85 o 
  -1   4   3    13906.04    13758.14    294.70 o 
   0   4   3      293.16      288.42     28.27 o 
   1   4   3    60438.38    66357.79    543.64 o 
   2   4   3      720.06      778.55     22.46 o 
   3   4   3    19142.99    18784.96    199.62 o 
   4   4   3      160.19      252.29     30.88 o 
   5   4   3     1241.68     1328.58     78.17 o 
   6   4   3       90.29      515.47    319.33 o 
   7   4   3    20887.38    19868.89    162.75 o 
   8   4   3       59.15       58.45     31.25 o 
   9   4   3    14069.36    14295.47    247.20 o 
  10   4   3      436.50      576.50     87.54 o 
  -8   5   3      111.86       77.31     57.92 o 
  -7   5   3    12817.10    12517.09    251.62 o 
  -6   5   3      130.46       96.19     74.12 o 
  -5   5   3     5212.73     4835.58    185.38 o 
  -4   5   3     3773.04     3495.90     90.66 o 
  -3   5   3       98.12      101.59     47.31 o 
  -2   5   3     6426.35     5948.13    135.12 o 
  -1   5   3    17560.25    16809.50    221.30 o 
   0   5   3     1823.21     1822.61     42.84 o 
   1   5   3    36343.91    37600.09    645.70 o 
   2   5   3    12967.92    13397.64    947.09 o 
   3   5   3     1704.33     1597.99     37.34 o 
   4   5   3    19566.28    19187.01    124.70 o 
   5   5   3     2417.71     2272.49     66.60 o 
   6   5   3     3588.20     3625.34     79.18 o 
   7   5   3     8904.12     8389.37    117.70 o 
   8   5   3      485.79      494.92     47.66 o 
   9   5   3     4698.78     4545.55    157.48 o 
  10   5   3     6827.99     6902.38    196.51 o 
  -7   6   3     2294.37     2122.83    140.57 o 
  -6   6   3     5311.20     5140.09    181.31 o 
  -5   6   3      833.72      794.64     67.38 o 
  -4   6   3    19411.87    18492.32    323.94 o 
  -3   6   3        0.35       -2.02     47.59 o 
  -2   6   3     9532.68     8841.42    233.88 o 
  -1   6   3     5115.18     4796.30    217.37 o 
   0   6   3     2077.47     2085.95     76.22 o 
   1   6   3     3303.32     3480.06     96.31 o 
   2   6   3    38923.16    40592.38   2707.45 o 
   3   6   3       40.82       74.27     42.58 o 
   4   6   3    22285.58    21816.88    369.68 o 
   5   6   3      140.85      138.30     32.13 o 
   6   6   3      603.95      587.13     50.95 o 
   7   6   3      141.01      137.31     39.74 o 
   8   6   3     5900.51     5728.92    112.18 o 
   9   6   3       45.28       48.09     65.44 o 
  10   6   3    10045.36     9756.63    242.21 o 
  -7   7   3       73.41       70.17    105.65 o 
  -6   7   3     7177.15     6835.48    222.75 o 
  -5   7   3       97.30      118.81     52.96 o 
  -4   7   3    18183.57    17564.82    665.16 o 
  -3   7   3     2712.39     2606.31    161.64 o 
  -2   7   3     1413.36     1352.60     78.69 o 
  -1   7   3     2196.79     2300.60    115.38 o 
   0   7   3     5667.98     5918.59    264.77 o 
   1   7   3      188.05      226.64     42.58 o 
   2   7   3    23675.95    24222.87   1018.57 o 
   3   7   3     2798.21     2578.62    307.65 o 
   4   7   3     9754.51     9549.12    965.06 o 
   5   7   3     8000.53     7530.52     91.50 o 
   6   7   3      478.81      470.95     50.47 o 
   7   7   3     3876.19     3628.71    122.22 o 
   8   7   3     4986.83     5030.48    114.39 o 
   9   7   3      375.99      267.34     95.42 o 
  10   7   3     3611.06     3750.48    171.52 o 
  -6   8   3     3756.24     3449.90    178.66 o 
  -5   8   3     1487.42     1475.62     91.80 o 
  -4   8   3     3284.22     3162.63    110.96 o 
  -3   8   3    10566.31    10518.83    182.56 o 
  -2   8   3      185.81      143.77     64.06 o 
  -1   8   3     8444.30     8257.62    367.60 o 
   0   8   3     1495.60     1619.58     64.47 o 
   1   8   3       76.52       91.67     46.18 o 
   2   8   3     2658.28     2748.66     95.41 o 
   3   8   3    15361.72    15468.77   1189.96 o 
   4   8   3      171.77      119.16     54.70 o 
   5   8   3    16263.32    16275.58   1645.18 o 
   6   8   3      254.48      266.14     51.63 o 
   7   8   3     3896.80     3726.31    106.15 o 
   8   8   3        2.32        7.27     44.16 o 
   9   8   3      781.65      801.46    105.70 o 
  -5   9   3     4832.02     4793.61    206.49 o 
  -4   9   3        9.72      -52.42     66.77 o 
  -3   9   3    12477.02    11937.81    204.93 o 
  -2   9   3      447.38      383.65     98.98 o 
  -1   9   3     2687.56     2690.01    113.69 o 
   0   9   3     2529.55     2688.74     82.09 o 
   1   9   3      735.15      789.68     58.84 o 
   2   9   3     1152.80     1147.76     67.17 o 
   3   9   3    15444.20    15751.47    515.25 o 
   4   9   3      258.94      265.30     60.95 o 
   5   9   3     7442.32     7826.95    895.36 o 
   6   9   3     1747.23     1742.29     91.76 o 
   7   9   3      514.61      443.94     62.90 o 
   8   9   3     3054.69     2603.70    100.53 o 
  -4  10   3       38.74       31.36     78.69 o 
  -3  10   3     3834.60     3548.14    386.24 o 
  -2  10   3     4758.68     4660.28    282.11 o 
  -1  10   3      590.38      509.44     82.79 o 
   0  10   3     7500.62     8283.38    265.35 o 
   1  10   3      733.71      775.39     64.68 o 
   2  10   3     3699.11     3836.27    102.02 o 
   3  10   3     1972.65     2058.51    103.54 o 
   4  10   3     2416.87     2432.53    111.78 o 
   5  10   3     1090.13     1153.58     85.39 o 
   6  10   3    13096.28    13653.24   1991.56 o 
   7  10   3       62.05        4.73     78.84 o 
   8  10   3     4965.04     4509.60    187.50 o 
  -2  11   3     7660.40     7239.49    452.68 o 
  -1  11   3       65.05       29.59     68.81 o 
   0  11   3     8993.40     8954.16    192.52 o 
   1  11   3     1940.85     1807.08    111.33 o 
   2  11   3      592.60      629.03    132.51 o 
   3  11   3      492.42      488.35     64.62 o 
   4  11   3     3825.29     4510.76    154.53 o 
   5  11   3        4.91       10.59     67.25 o 
   6  11   3     6908.42     7083.48    832.75 o 
   0  12   3     1345.16     1267.33    108.51 o 
   1  12   3     5353.81     5501.19    388.99 o 
   2  12   3        2.59      -37.62     80.37 o 
   3  12   3     1562.32     1717.35    109.94 o 
   4  12   3     2459.15     2597.51    130.94 o 
  -3 -11   4     3115.32     2754.40    165.93 o 
  -2 -11   4     3929.82     3791.01    188.96 o 
  -1 -11   4      274.32      197.93    103.30 o 
   0 -11   4     5647.44     5337.76    212.15 o 
   1 -11   4      476.40      417.20    104.10 o 
  -5 -10   4        2.54      -18.35     61.76 o 
  -4 -10   4     1245.23     1260.30    175.97 o 
  -3 -10   4        2.19      -47.76     71.95 o 
  -2 -10   4    10067.88     9245.20    248.67 o 
  -1 -10   4       34.91       40.21     87.51 o 
   0 -10   4     6112.85     5627.16    201.99 o 
   1 -10   4      584.96      567.11    107.27 o 
   2 -10   4       13.53       28.08     59.02 o 
   3 -10   4      726.96      624.52     73.77 o 
   4 -10   4     4382.56     4127.89    128.26 o 
  -6  -9   4      155.04      130.36     62.97 o 
  -5  -9   4     3053.50     2935.21     92.50 o 
  -4  -9   4     3039.36     2888.72    110.31 o 
  -3  -9   4      416.85      329.16     69.82 o 
  -2  -9   4     6202.53     5661.05    141.08 o 
  -1  -9   4     1831.88     1766.33    120.81 o 
   0  -9   4     1792.63     1591.78    112.91 o 
   1  -9   4     9078.46     8603.00    273.24 o 
   2  -9   4      404.79      341.86     59.68 o 
   3  -9   4     4366.11     4044.03    154.26 o 
   4  -9   4     1349.26     1215.22     81.19 o 
   5  -9   4      359.79      341.59     64.36 o 
  -7  -8   4     8102.69     8089.33    165.88 o 
  -6  -8   4      124.49       61.89     59.61 o 
  -5  -8   4     7891.62     8022.43    149.22 o 
  -4  -8   4        4.23       24.02     44.23 o 
  -3  -8   4       16.96       45.76     53.09 o 
  -2  -8   4       63.05       28.61     54.53 o 
  -1  -8   4    12558.87    12110.25    250.78 o 
   0  -8   4      101.49      110.31     41.06 o 
   1  -8   4    17789.71    17086.85    516.62 o 
   2  -8   4      184.42      172.38     38.98 o 
   3  -8   4     2169.28     2163.41     95.49 o 
   4  -8   4     1355.56     1167.53     61.24 o 
   5  -8   4     2782.91     2779.28    118.57 o 
   6  -8   4      304.68      242.48     53.53 o 
  -8  -7   4       84.90       24.07     65.16 o 
  -7  -7   4     5110.19     5393.40    131.28 o 
  -6  -7   4     3164.08     3041.43    101.14 o 
  -5  -7   4     2390.67     2349.64     77.76 o 
  -4  -7   4     6243.44     6487.81    107.85 o 
  -3  -7   4     3493.84     3362.36     80.55 o 
  -2  -7   4     4280.65     4290.24     65.18 o 
  -1  -7   4    10828.91    10425.46    158.90 o 
   0  -7   4      377.65      359.30     32.75 o 
   1  -7   4     8838.91     8431.25    119.71 o 
   2  -7   4    13807.72    13662.21    156.60 o 
   3  -7   4       17.34       63.09     35.21 o 
   4  -7   4     7000.82     6734.91    105.97 o 
   5  -7   4     2611.38     2495.95     75.38 o 
   6  -7   4      788.47      750.25     58.75 o 
   7  -7   4     3122.79     3055.76    130.17 o 
  -8  -6   4      387.71      310.88     67.64 o 
  -7  -6   4      674.80      738.38     65.75 o 
  -6  -6   4    10655.02    10612.96    160.29 o 
  -5  -6   4      521.46      497.79     46.13 o 
  -4  -6   4    22269.75    22001.70    176.20 o 
  -3  -6   4      737.53      742.15     34.50 o 
  -2  -6   4     1822.03     1995.09     48.36 o 
  -1  -6   4     2391.16     2448.00     53.50 o 
   0  -6   4     8713.15     9076.97    131.39 o 
   1  -6   4       26.56       26.50     26.30 o 
   2  -6   4    24970.52    25175.32    252.10 o 
   3  -6   4      618.46      606.37     49.03 o 
   4  -6   4    11003.06    10861.26    230.23 o 
   5  -6   4       94.30      125.70     53.22 o 
   6  -6   4      824.99      787.98     73.35 o 
   7  -6   4       81.26      110.27     44.94 o 
   8  -6   4     7038.81     7189.74    581.63 o 
  -8  -5   4     3065.45     2942.19    100.76 o 
  -7  -5   4      352.47      345.89     57.92 o 
  -6  -5   4    12267.85    12587.29    162.28 o 
  -5  -5   4      329.20      310.38     38.10 o 
  -4  -5   4     8178.28     8032.96    101.28 o 
  -3  -5   4     9383.84     9245.64    162.45 o 
  -2  -5   4      104.80      171.78     22.38 o 
  -1  -5   4     8907.83     8766.63    149.42 o 
   0  -5   4    15234.65    15392.19    176.33 o 
   1  -5   4        2.82       42.19     23.61 o 
   2  -5   4    13569.94    14351.69    252.00 o 
   3  -5   4     9319.89     9186.47    126.43 o 
   4  -5   4     1183.10     1155.09     62.46 o 
   5  -5   4    13990.36    14391.43    575.23 o 
   6  -5   4     2207.06     2149.85     93.29 o 
   7  -5   4     2467.80     2698.03    114.94 o 
   8  -5   4     3546.09     3576.20    135.56 o 
   9  -5   4      651.41      692.20     97.81 o 
  -9  -4   4     3728.43     4149.89    153.36 o 
  -8  -4   4      941.78     1029.57    129.00 o 
  -7  -4   4       43.09       56.03     52.28 o 
  -6  -4   4     1804.20     1886.57     71.98 o 
  -5  -4   4     9957.56    10200.07    107.54 o 
  -4  -4   4      807.71      826.01     38.37 o 
  -3  -4   4    33282.26    33384.84    276.00 o 
  -2  -4   4     1303.10     1250.39     42.74 o 
  -1  -4   4     9026.73     8492.76    106.12 o 
   0  -4   4      338.02      380.57     21.11 o 
   1  -4   4     4568.42     4737.58     68.85 o 
   2  -4   4      542.52      497.73     32.63 o 
   3  -4   4    24602.26    25241.81    333.23 o 
   4  -4   4       38.16       98.43     57.95 o 
   5  -4   4    24251.48    25212.25    553.96 o 
   6  -4   4       28.73       22.23     52.83 o 
   7  -4   4      867.49      946.25     91.92 o 
   8  -4   4      221.16      278.12     73.19 o 
   9  -4   4     4265.28     4188.61    459.89 o 
  -9  -3   4     3436.64     3719.51    106.73 o 
  -8  -3   4      942.19     1034.10     71.94 o 
  -7  -3   4      322.31      393.52     74.13 o 
  -6  -3   4     3171.90     3249.25    120.20 o 
  -5  -3   4    20679.01    21576.13    196.94 o 
  -4  -3   4      321.73      329.59     27.84 o 
  -3  -3   4    42770.91    43617.95    180.53 o 
  -2  -3   4     4381.16     4176.42    127.94 o 
  -1  -3   4     1484.51     1451.95     38.69 o 
   0  -3   4    15756.43    15573.78    211.05 o 
   1  -3   4    13162.08    13207.34    142.80 o 
   2  -3   4     4986.86     5094.14     75.50 o 
   3  -3   4    34478.94    35611.72    414.62 o 
   4  -3   4     6884.86     7167.98    110.61 o 
   5  -3   4     9620.01    10088.42    328.74 o 
   6  -3   4     9659.38     9939.06    174.33 o 
   7  -3   4      442.37      399.31     65.76 o 
   8  -3   4     7042.79     7364.71    434.55 o 
   9  -3   4     4692.83     4571.03    176.04 o 
  10  -3   4        3.95       43.71     75.54 o 
  -9  -2   4      916.97      979.05     97.04 o 
  -8  -2   4     7806.34     8153.71    123.64 o 
  -7  -2   4     2292.34     2342.24     66.62 o 
  -6  -2   4     4917.90     5043.22     83.31 o 
  -5  -2   4     5369.86     5364.70     75.96 o 
  -4  -2   4     5153.09     5197.48     53.68 o 
  -3  -2   4     4885.39     4928.17     45.46 o 
  -2  -2   4    42793.44    45353.42    809.07 o 
  -1  -2   4      170.51      201.32     17.43 o 
   0  -2   4    24491.90    24260.03     69.40 o 
   1  -2   4      457.30      414.29     12.53 o 
   2  -2   4     1664.04     1810.83     31.81 o 
   3  -2   4     1749.34     1777.62    155.36 o 
   4  -2   4    33573.81    34385.52    882.32 o 
   5  -2   4      477.18      487.90     45.32 o 
   6  -2   4    23123.07    23419.00    778.66 o 
   7  -2   4       39.49       37.65     49.54 o 
   8  -2   4     5567.33     5839.21    144.15 o 
   9  -2   4        3.93      -16.36     59.31 o 
  10  -2   4     1215.60     1381.52    107.70 o 
  -9  -1   4      584.62      589.97     56.28 o 
  -8  -1   4     8813.61     9033.34    129.37 o 
  -7  -1   4      208.46      240.05     40.39 o 
  -6  -1   4      320.76      322.11     37.11 o 
  -5  -1   4      859.80      889.21     38.08 o 
  -4  -1   4    19118.79    19790.87    408.25 o 
  -3  -1   4        4.55       57.09     17.54 o 
  -2  -1   4    58233.61    61423.41    321.05 o 
  -1  -1   4     2656.91     2695.43    125.67 o 
   0  -1   4    11235.73    11020.89     47.67 o 
   1  -1   4     5104.22     5042.87     41.74 o 
   2  -1   4     7234.47     7081.24     97.22 o 
   3  -1   4     3687.15     3696.08     88.90 o 
   4  -1   4    24590.81    24073.87    650.56 o 
   5  -1   4      401.35      386.89     44.96 o 
   6  -1   4    15279.91    15400.72    143.27 o 
   7  -1   4     4043.56     4200.71     88.64 o 
   8  -1   4      305.93      365.55    115.14 o 
   9  -1   4     7588.53     7823.25    216.15 o 
  10  -1   4     2765.39     2834.89    121.65 o 
  -9   0   4     2105.45     2071.19     80.34 o 
  -8   0   4     1501.44     1577.73     69.37 o 
  -7   0   4    11706.42    11905.43    138.09 o 
  -6   0   4      251.00      271.32     37.85 o 
  -5   0   4     8952.88     9100.35    101.39 o 
  -4   0   4    10271.52    10372.07    214.09 o 
  -3   0   4      317.24      376.89     39.44 o 
  -2   0   4    11177.20    11425.40     78.30 o 
  -1   0   4    44806.32    44175.68    162.93 o 
   0   0   4      129.29      133.11     16.78 o 
   1   0   4    47708.03    48654.63   1116.57 o 
   2   0   4       89.37       97.10      5.97 o 
   3   0   4     3315.78     3323.66     35.50 o 
   4   0   4      963.72      907.86     19.06 o 
   5   0   4     9129.16     9228.96     70.64 o 
   6   0   4      647.49      582.34     25.88 o 
   7   0   4    34883.97    34802.54    182.03 o 
   8   0   4      402.63      352.54     63.88 o 
   9   0   4     9727.92     9945.54    210.59 o 
  10   0   4        9.49      101.32     47.19 o 
  -9   1   4     7135.90     7214.21    133.26 o 
  -8   1   4       14.91       45.27     43.39 o 
  -7   1   4    13466.71    13396.00    150.67 o 
  -6   1   4      422.40      381.06     40.93 o 
  -5   1   4     5917.01     5778.89     86.75 o 
  -4   1   4      399.60      352.78     31.81 o 
  -3   1   4    10933.99    10945.79    124.20 o 
  -2   1   4     3069.66     3376.03     38.90 o 
  -1   1   4    51501.11    52814.36    438.10 o 
   0   1   4      113.05      175.36     22.33 o 
   1   1   4    35260.88    32966.82    275.48 o 
   2   1   4    14430.39    14706.18    226.13 o 
   3   1   4       29.88       94.60     20.50 o 
   4   1   4     9693.71     9153.82     65.88 o 
   5   1   4    19043.26    18544.40    267.37 o 
   6   1   4      927.47      917.33     25.56 o 
   7   1   4    19842.91    20040.88    160.12 o 
   8   1   4     2182.16     2312.97     69.02 o 
   9   1   4     4627.22     5071.42    167.78 o 
  10   1   4     3295.43     3591.52     99.01 o 
  -9   2   4     5385.03     5484.27    122.42 o 
  -8   2   4      845.83      841.08     60.53 o 
  -7   2   4     4216.85     4181.65     93.59 o 
  -6   2   4     9010.23     8777.69    121.01 o 
  -5   2   4      234.84      217.16     36.83 o 
  -4   2   4    22935.81    22062.35    177.43 o 
  -3   2   4    11580.64    11490.17    147.44 o 
  -2   2   4     8427.83     8707.71    124.74 o 
  -1   2   4    32811.61    30829.00    256.85 o 
   0   2   4    37329.24    35850.80    638.79 o 
   1   2   4    16780.68    16822.92    657.07 o 
   2   2   4    20766.03    20954.29    417.77 o 
   3   2   4     1462.98     1525.01     37.41 o 
   4   2   4    20314.90    19524.43    185.45 o 
   5   2   4     5383.44     5218.58     82.56 o 
   6   2   4     1319.58     1320.18     36.32 o 
   7   2   4     2453.51     2451.03     49.98 o 
   8   2   4    16495.01    16667.24    221.71 o 
   9   2   4       51.66       56.77     52.82 o 
  10   2   4    11823.72    12228.53    228.31 o 
  11   2   4       73.50       99.34     68.59 o 
  -8   3   4     2603.73     2551.22    135.48 o 
  -7   3   4      114.89      162.41     52.83 o 
  -6   3   4    19279.17    18718.38    184.31 o 
  -5   3   4      100.98       59.14     55.98 o 
  -4   3   4    19149.21    17559.73   1014.23 o 
  -3   3   4      145.11      185.42     27.66 o 
  -2   3   4      162.82      199.66     28.52 o 
  -1   3   4      111.19      182.09     26.61 o 
   0   3   4    41510.46    41652.15    232.45 o 
   1   3   4       34.61       83.63     18.76 o 
   2   3   4    29500.81    28012.14    625.36 o 
   3   3   4     6799.59     7051.64    110.53 o 
   4   3   4     5066.19     5013.01     87.79 o 
   5   3   4    10363.25    10516.06    110.52 o 
   6   3   4     8158.99     7872.68     87.38 o 
   7   3   4      397.01      430.83     31.22 o 
   8   3   4    17493.90    17341.15    145.66 o 
   9   3   4      233.05      263.37     63.87 o 
  10   3   4     4561.03     4532.42    152.69 o 
  11   3   4     2517.08     2610.28    132.69 o 
  -8   4   4     3902.72     3904.97    111.51 o 
  -7   4   4       61.68       59.12     53.49 o 
  -6   4   4     9769.41     8733.82    188.43 o 
  -5   4   4     8985.05     9099.22    186.07 o 
  -4   4   4     1012.39     1052.14     85.24 o 
  -3   4   4    13664.22    13941.76    923.55 o 
  -2   4   4     3628.25     3593.59    103.40 o 
  -1   4   4     7885.56     8051.03    398.17 o 
   0   4   4    33569.69    34758.57    250.99 o 
   1   4   4     1165.74     1186.96     36.93 o 
   2   4   4     2475.00     2355.11     42.01 o 
   3   4   4    25870.77    24387.49    432.45 o 
   4   4   4       18.99       65.43     22.02 o 
   5   4   4    19128.27    19300.46    137.71 o 
   6   4   4     2267.16     2251.69     56.76 o 
   7   4   4     1011.60     1049.58     47.69 o 
   8   4   4     3502.83     3242.48     73.92 o 
   9   4   4     3667.75     3552.13    132.06 o 
  10   4   4       44.37        2.37     66.23 o 
  -8   5   4      398.38      292.92     69.12 o 
  -7   5   4      766.98      839.45     75.64 o 
  -6   5   4      318.90      372.22     82.01 o 
  -5   5   4    20972.46    20131.91    294.79 o 
  -4   5   4       61.99       56.41     39.85 o 
  -3   5   4    22326.94    22924.82   1223.55 o 
  -2   5   4       33.43       27.26     40.35 o 
  -1   5   4     3628.20     3643.76    264.61 o 
   0   5   4       20.24       65.15     30.24 o 
   1   5   4    22717.79    24048.49    164.61 o 
   2   5   4       17.20       43.04     16.83 o 
   3   5   4    30297.01    29462.93    153.41 o 
   4   5   4     1155.19     1121.16     46.01 o 
   5   5   4    15243.43    15527.09    132.38 o 
   6   5   4     3024.49     3004.13     62.91 o 
   7   5   4     2219.25     2103.00     65.84 o 
   8   5   4     1933.24     1842.66     64.70 o 
   9   5   4     9062.71     8471.00    202.50 o 
  10   5   4       10.38       30.75     78.05 o 
  -7   6   4     2267.56     2051.65    136.62 o 
  -6   6   4      548.88      411.72    100.96 o 
  -5   6   4    11232.46    10330.21    236.39 o 
  -4   6   4     1645.01     1655.28     77.61 o 
  -3   6   4     7343.24     6565.32    200.54 o 
  -2   6   4     9618.02     9497.24    251.75 o 
  -1   6   4     1030.23     1204.16    108.93 o 
   0   6   4    13947.59    14659.19    194.38 o 
   1   6   4     9117.72     9434.53     91.33 o 
   2   6   4      525.39      625.62     57.24 o 
   3   6   4    17586.49    18176.83    706.88 o 
   4   6   4     7321.95     6846.08     91.25 o 
   5   6   4     1325.79     1233.84     44.91 o 
   6   6   4    20145.69    19316.47    138.49 o 
   7   6   4      514.57      450.21     37.90 o 
   8   6   4     4145.56     3991.01    109.18 o 
   9   6   4     3112.15     2819.05    137.51 o 
  10   6   4     1031.91     1164.83    116.38 o 
  -6   7   4       83.15      -17.35    104.86 o 
  -5   7   4     1102.48     1028.97    108.11 o 
  -4   7   4     7676.47     7482.68    317.84 o 
  -3   7   4       27.34       -4.49     55.67 o 
  -2   7   4    28820.38    27078.21    485.99 o 
  -1   7   4      360.23      389.04     61.58 o 
   0   7   4     6121.67     6502.14    153.59 o 
   1   7   4        1.73       23.63     39.58 o 
   2   7   4     2114.20     2306.26    103.53 o 
   3   7   4       14.45       20.99     45.63 o 
   4   7   4    23596.42    23696.67   1694.77 o 
   5   7   4      393.25      369.11     75.72 o 
   6   7   4    10236.75     9477.73    258.28 o 
   7   7   4      471.72      433.71     44.38 o 
   8   7   4      201.91      202.41     41.97 o 
   9   7   4     1261.15     1063.77    101.80 o 
  10   7   4     3838.24     3746.40    169.97 o 
  -6   8   4      281.96      294.92    108.03 o 
  -5   8   4      836.76      720.26    119.91 o 
  -4   8   4     7797.60     7678.98    406.58 o 
  -3   8   4       27.55      -11.20     62.74 o 
  -2   8   4     6456.23     6498.38    148.87 o 
  -1   8   4     9521.77     9597.59    210.02 o 
   0   8   4     1654.18     1703.46     98.81 o 
   1   8   4     4972.42     5530.19    108.43 o 
   2   8   4     3926.14     4283.76    264.37 o 
   3   8   4     1604.56     1776.39    123.58 o 
   4   8   4    12488.26    13136.29   1523.19 o 
   5   8   4     1998.29     2040.64    190.75 o 
   6   8   4     2770.80     2588.26    130.40 o 
   7   8   4     9714.40     8768.62    156.14 o 
   8   8   4       84.95       75.44     50.85 o 
   9   8   4     3967.43     3585.58    121.04 o 
  -5   9   4     1643.83     1549.44    144.45 o 
  -4   9   4     1123.28     1105.44     91.42 o 
  -3   9   4     1876.95     1801.82    102.31 o 
  -2   9   4      539.92      515.92     76.10 o 
  -1   9   4    20487.95    20599.81    263.81 o 
   0   9   4      470.14      450.40     55.06 o 
   1   9   4    12913.68    14583.66    209.71 o 
   2   9   4      259.96      220.97     56.36 o 
   3   9   4       42.13       75.08     65.92 o 
   4   9   4       49.08       50.54     60.71 o 
   5   9   4     6783.59     6703.27    787.82 o 
   6   9   4       81.69        0.79     81.21 o 
   7   9   4    13504.05    12133.58    274.06 o 
   8   9   4      394.64      343.05     94.63 o 
  -4  10   4      881.89      780.42     93.11 o 
  -3  10   4     4710.89     4663.16    146.00 o 
  -2  10   4       58.11       37.19     70.42 o 
  -1  10   4    10408.12    10750.78    338.65 o 
   0  10   4     2111.01     2214.48     84.59 o 
   1  10   4     1141.52     1319.12     73.03 o 
   2  10   4     4945.01     5323.21    120.37 o 
   3  10   4      442.61      457.26     60.99 o 
   4  10   4     1170.05     1262.39     89.59 o 
   5  10   4     5521.71     5914.46    703.18 o 
   6  10   4       17.46       44.84     68.36 o 
   7  10   4     5120.60     4599.52    185.98 o 
   8  10   4     3095.59     2566.33    150.91 o 
  -2  11   4       29.53        7.49     78.61 o 
  -1  11   4     2037.67     2008.18    116.39 o 
   0  11   4     5817.13     6173.15    168.79 o 
   1  11   4       90.48       87.14     57.32 o 
   2  11   4    10820.02    11883.17    215.91 o 
   3  11   4      156.25       97.20     62.18 o 
   4  11   4     2050.95     2104.03     92.35 o 
   5  11   4      140.82      144.74     78.41 o 
   6  11   4     2291.28     2369.79    218.75 o 
   0  12   4     5847.71     5710.66    169.18 o 
   1  12   4      149.78      115.87     83.35 o 
   2  12   4     1994.90     2134.09    128.98 o 
   3  12   4     3138.68     3261.54    143.59 o 
   4  12   4       22.22       80.05     94.46 o 
  -1 -11   5     7313.22     6811.26    228.23 o 
   0 -11   5      512.90      409.32    111.20 o 
  -4 -10   5     3336.71     3169.53    126.55 o 
  -3 -10   5     1395.36     1367.91     96.70 o 
  -2 -10   5       39.17       27.50     67.81 o 
  -1 -10   5     1703.25     1600.91    124.73 o 
   0 -10   5     5527.58     5405.59    200.29 o 
   1 -10   5      116.96       34.69     98.56 o 
   2 -10   5     6751.00     6473.96    215.51 o 
   3 -10   5      167.32       95.41    100.14 o 
  -5  -9   5       88.51       72.36     51.13 o 
  -4  -9   5     1361.45     1481.73     92.39 o 
  -3  -9   5     1201.47     1230.49     83.74 o 
  -2  -9   5     1738.19     1725.57     90.91 o 
  -1  -9   5      422.22      393.32     71.52 o 
   0  -9   5     9033.19     8540.47    221.57 o 
   1  -9   5      314.24      334.36     85.96 o 
   2  -9   5     5898.47     5446.25    188.51 o 
   3  -9   5     2431.31     2409.58    118.08 o 
   4  -9   5       22.74       15.49     57.74 o 
   5  -9   5     2435.12     2125.91     96.69 o 
  -6  -8   5     2637.21     2700.29    124.02 o 
  -5  -8   5     7275.52     7425.98    129.08 o 
  -4  -8   5        9.86       24.38     46.68 o 
  -3  -8   5     7327.42     7152.74    170.15 o 
  -2  -8   5     2262.10     2166.01    108.22 o 
  -1  -8   5      627.11      570.33     66.92 o 
   0  -8   5     2724.61     2582.31    136.72 o 
   1  -8   5     4329.70     3910.91    105.65 o 
   2  -8   5     1077.20     1048.06     52.82 o 
   3  -8   5    12853.68    12525.62    143.45 o 
   4  -8   5      287.41      218.94     42.67 o 
   5  -8   5     3726.13     3696.45    128.84 o 
   6  -8   5      201.49      155.51     50.73 o 
  -7  -7   5     2538.14     2665.08    107.27 o 
  -6  -7   5       18.30        0.02     57.97 o 
  -5  -7   5    17063.56    17039.05    176.00 o 
  -4  -7   5       42.79       54.47     38.09 o 
  -3  -7   5     8435.02     8620.63    121.08 o 
  -2  -7   5      684.74      682.02     45.98 o 
  -1  -7   5       58.64      111.13     44.78 o 
   0  -7   5      461.82      417.45     31.14 o 
   1  -7   5    15111.10    15051.19    365.09 o 
   2  -7   5      100.16       90.77     33.13 o 
   3  -7   5    14029.17    13806.01    612.29 o 
   4  -7   5     1725.24     1728.07    105.80 o 
   5  -7   5     1550.27     1579.46    152.75 o 
   6  -7   5     3068.17     2954.61    121.66 o 
   7  -7   5     2273.77     2329.00     83.60 o 
  -8  -6   5     3008.53     2991.76    109.39 o 
  -7  -6   5     4317.33     4644.90    175.60 o 
  -6  -6   5        6.54      -10.11     60.01 o 
  -5  -6   5     8140.40     7933.24    221.90 o 
  -4  -6   5     4001.06     4169.57    112.97 o 
  -3  -6   5       86.23      137.88     38.66 o 
  -2  -6   5    14735.10    14455.90    233.63 o 
  -1  -6   5     1426.93     1434.34     29.03 o 
   0  -6   5     6650.07     6966.89     94.27 o 
   1  -6   5     5604.82     5646.88    234.75 o 
   2  -6   5     1505.65     1543.66     73.43 o 
   3  -6   5     3957.81     3912.28     92.33 o 
   4  -6   5     9497.87     9421.03    188.89 o 
   5  -6   5       15.78        5.68     49.99 o 
   6  -6   5    12595.57    13106.92    236.15 o 
   7  -6   5      228.24      197.56     66.23 o 
   8  -6   5       43.86       70.33     71.70 o 
  -8  -5   5     3578.77     3572.27    112.39 o 
  -7  -5   5       31.24       55.13     50.19 o 
  -6  -5   5     1199.67     1170.23     74.68 o 
  -5  -5   5      671.80      715.67     57.12 o 
  -4  -5   5    16652.34    17026.62    145.61 o 
  -3  -5   5      219.07      224.84     33.48 o 
  -2  -5   5    22064.31    21958.70    346.25 o 
  -1  -5   5      451.14      483.75     20.05 o 
   0  -5   5     3776.70     3805.75     55.73 o 
   1  -5   5      694.06      649.54     34.72 o 
   2  -5   5    12302.04    12630.11    134.12 o 
   3  -5   5      499.46      508.28     42.76 o 
   4  -5   5    15509.80    16055.62    229.01 o 
   5  -5   5       48.78       40.28     45.11 o 
   6  -5   5     6545.94     6617.77    142.49 o 
   7  -5   5     4591.37     4883.82    135.95 o 
   8  -5   5      335.05      304.81     82.80 o 
  -8  -4   5      630.75      686.44     71.42 o 
  -7  -4   5     3740.36     3988.43    101.20 o 
  -6  -4   5     2897.87     2918.69     87.18 o 
  -5  -4   5     2804.39     2936.68     82.41 o 
  -4  -4   5    12535.35    12565.93    116.68 o 
  -3  -4   5     4635.63     4595.21     62.81 o 
  -2  -4   5     5796.27     5741.07     82.72 o 
  -1  -4   5    22880.98    22840.48    173.81 o 
   0  -4   5      557.21      583.31     23.77 o 
   1  -4   5    17735.35    18047.82    128.62 o 
   2  -4   5     5280.85     5382.24     81.04 o 
   3  -4   5      438.11      461.56     22.57 o 
   4  -4   5     9230.01     9443.10    132.38 o 
   5  -4   5    14850.59    15825.58    306.49 o 
   6  -4   5      178.96      112.06     56.38 o 
   7  -4   5    14810.25    15718.23    219.67 o 
   8  -4   5      441.92      431.56     73.31 o 
   9  -4   5     2928.94     3089.24    159.60 o 
  -9  -3   5     7435.95     8140.79    244.90 o 
  -8  -3   5      219.90      149.88     61.06 o 
  -7  -3   5     8435.38     8893.85    200.06 o 
  -6  -3   5     1723.33     1758.49    104.23 o 
  -5  -3   5       18.87      279.88     60.71 o 
  -4  -3   5       81.04      105.42     29.71 o 
  -3  -3   5    23239.48    23659.10     89.25 o 
  -2  -3   5      124.92      129.64     24.00 o 
  -1  -3   5    43400.78    44799.59    215.20 o 
   0  -3   5      228.77      265.13     10.88 o 
   1  -3   5    12336.21    11526.47     80.89 o 
   2  -3   5       16.21       71.00     19.05 o 
   3  -3   5     3046.91     3097.71     62.54 o 
   4  -3   5     1326.45     1371.77     63.17 o 
   5  -3   5    21661.53    22691.55    213.90 o 
   6  -3   5      498.48      516.07     53.72 o 
   7  -3   5    13153.22    13317.12    246.48 o 
   8  -3   5     1125.11     1326.03    185.05 o 
   9  -3   5      318.48      382.83     74.69 o 
  -9  -2   5     7540.00     8136.43    215.60 o 
  -8  -2   5      877.41      770.78     90.73 o 
  -7  -2   5     4885.13     5006.87     92.44 o 
  -6  -2   5     3789.96     3890.16     90.59 o 
  -5  -2   5     2070.65     2019.78     51.68 o 
  -4  -2   5     5547.69     5626.44     56.00 o 
  -3  -2   5    21944.50    22441.61     92.86 o 
  -2  -2   5       33.27       58.80     33.31 o 
  -1  -2   5    23966.21    23901.98    453.45 o 
   0  -2   5    15886.61    15891.17     97.03 o 
   1  -2   5     3005.09     3050.77     31.36 o 
   2  -2   5    21718.72    21424.02    161.17 o 
   3  -2   5     9791.37     9872.45    111.21 o 
   4  -2   5     1512.30     1468.14     62.01 o 
   5  -2   5    15231.75    15523.42    170.79 o 
   6  -2   5     1173.94     1342.51    168.92 o 
   7  -2   5     2333.52     2353.29     91.68 o 
   8  -2   5    16019.61    16809.31    735.19 o 
   9  -2   5      134.98      185.77     64.38 o 
  10  -2   5     5794.21     6173.86    596.15 o 
  -9  -1   5     1511.40     1602.17    121.54 o 
  -8  -1   5     4766.09     4782.79    128.98 o 
  -7  -1   5       25.96       28.44     36.41 o 
  -6  -1   5    17170.75    17081.17    194.24 o 
  -5  -1   5      120.69      116.16     28.89 o 
  -4  -1   5     5605.39     5659.37     71.50 o 
  -3  -1   5     2118.58     2352.97     62.07 o 
  -2  -1   5     8863.81     8720.67     78.50 o 
  -1  -1   5      140.46      161.92      8.24 o 
   0  -1   5    34505.23    35208.14    322.55 o 
   1  -1   5     1751.69     1946.45     23.26 o 
   2  -1   5    42003.82    41467.36    181.22 o 
   3  -1   5     2795.24     2854.36     39.75 o 
   4  -1   5       19.99       70.49     19.09 o 
   5  -1   5      379.07      477.86     61.92 o 
   6  -1   5    15466.70    15580.06    108.87 o 
   7  -1   5       57.36       77.69     22.42 o 
   8  -1   5    14438.62    15246.56    213.03 o 
   9  -1   5     1986.17     2080.61    184.38 o 
  10  -1   5     3162.65     3390.47    197.56 o 
  -9   0   5      393.12      303.62     92.27 o 
  -8   0   5    10294.65    10228.70    203.83 o 
  -7   0   5      183.96      180.72     41.11 o 
  -6   0   5     9344.75     9309.97    170.98 o 
  -5   0   5     5539.91     5397.63     82.17 o 
  -4   0   5      801.06      897.21     58.40 o 
  -3   0   5     6738.05     6501.16    142.04 o 
  -2   0   5    31915.14    32567.23    219.95 o 
  -1   0   5      125.68      108.40     13.83 o 
   0   0   5    13375.87    13178.79    108.50 o 
   1   0   5     5671.38     5878.95     83.42 o 
   2   0   5    13948.56    13913.28     78.53 o 
   3   0   5    26619.42    25816.64    145.30 o 
   4   0   5     1928.96     1871.23     32.62 o 
   5   0   5     9262.24     9075.75     50.98 o 
   6   0   5    12918.20    12693.30    115.36 o 
   7   0   5       93.15       98.69     22.12 o 
   8   0   5     5781.84     5931.26    134.68 o 
   9   0   5     8019.60     8618.09    119.33 o 
  10   0   5      237.21      147.23     66.50 o 
  -9   1   5      924.34      911.24    100.59 o 
  -8   1   5     2324.26     2372.35     81.49 o 
  -7   1   5     6329.06     6195.35    109.03 o 
  -6   1   5     2240.76     2162.79     65.87 o 
  -5   1   5    21771.77    21104.40    164.42 o 
  -4   1   5     1263.07     1327.45     44.95 o 
  -3   1   5    21727.47    21688.78    143.28 o 
  -2   1   5     3076.17     3108.09     53.29 o 
  -1   1   5      879.38     1015.44     30.56 o 
   0   1   5      183.27      182.60     17.72 o 
   1   1   5    47291.27    45216.02    258.73 o 
   2   1   5     4555.43     4826.66     42.91 o 
   3   1   5    74075.55    71519.11    373.84 o 
   4   1   5     1541.38     1609.11     45.45 o 
   5   1   5     4476.26     4042.85     75.34 o 
   6   1   5      158.41      228.93     16.35 o 
   7   1   5     9920.14     9757.33     94.61 o 
   8   1   5      359.80      378.32     37.63 o 
   9   1   5    16865.76    17468.54    166.55 o 
  10   1   5     1148.17     1355.92    156.63 o 
  -8   2   5      595.39      597.28     59.80 o 
  -7   2   5    12119.63    11804.35    152.02 o 
  -6   2   5        8.56       15.54     39.07 o 
  -5   2   5    20878.21    20153.57    171.40 o 
  -4   2   5     1165.90     1170.41     48.92 o 
  -3   2   5     2747.21     2509.55     86.24 o 
  -2   2   5     5767.69     5614.86    106.57 o 
  -1   2   5     5234.54     4854.73    169.08 o 
   0   2   5     3768.50     3782.65    147.74 o 
   1   2   5    39813.68    37641.56   1006.13 o 
   2   2   5      304.83      330.18     29.31 o 
   3   2   5    17979.21    17459.01    113.34 o 
   4   2   5    16754.64    16175.28    364.65 o 
   5   2   5       35.43       69.69     26.41 o 
   6   2   5    10032.57     9372.08     74.87 o 
   7   2   5     6221.26     6109.84     67.43 o 
   8   2   5      925.69      864.00     59.07 o 
   9   2   5     8017.54     8161.15    148.18 o 
  10   2   5     2570.62     2745.73    104.27 o 
  11   2   5     1912.85     1814.18    216.31 o 
  -8   3   5     2050.79     1975.46     82.43 o 
  -7   3   5     5431.78     5136.26    111.71 o 
  -6   3   5      380.06      397.77     48.47 o 
  -5   3   5     3356.15     3212.02     82.88 o 
  -4   3   5    21682.29    20894.06    240.43 o 
  -3   3   5      372.51      337.59     53.64 o 
  -2   3   5    18434.49    17352.02    215.91 o 
  -1   3   5     3955.78     3755.10    113.45 o 
   0   3   5     9097.68     9731.76    121.52 o 
   1   3   5     6121.11     5769.77     90.87 o 
   2   3   5    19157.31    18703.80    155.90 o 
   3   3   5      942.54      870.79     43.42 o 
   4   3   5    35693.11    34407.28    260.43 o 
   5   3   5      344.52      461.64     28.15 o 
   6   3   5    15782.67    15544.25    178.66 o 
   7   3   5        5.50       28.74     21.47 o 
   8   3   5     1391.58     1502.78     73.87 o 
   9   3   5       33.31        6.66     48.23 o 
  10   3   5     8828.65     8828.05    327.40 o 
  11   3   5       46.92       34.16     62.62 o 
  -8   4   5      790.70      851.91     71.29 o 
  -7   4   5      110.19       82.50     53.61 o 
  -6   4   5     6280.28     5994.75    120.98 o 
  -5   4   5     1069.22     1053.54     86.02 o 
  -4   4   5    19756.04    18591.55    267.41 o 
  -3   4   5      726.30      641.52     45.30 o 
  -2   4   5    13340.56    12268.98    146.25 o 
  -1   4   5     9038.25     8418.48    325.01 o 
   0   4   5      392.80      573.55     66.66 o 
   1   4   5     1664.60     1546.25     49.52 o 
   2   4   5    18118.53    17137.21    911.49 o 
   3   4   5       84.34      103.54     24.18 o 
   4   4   5    22805.93    22324.27    382.96 o 
   5   4   5    10773.06    10321.58    115.41 o 
   6   4   5     2441.00     2374.97     58.37 o 
   7   4   5    13078.62    12648.59    219.62 o 
   8   4   5     2936.68     2767.47     92.14 o 
   9   4   5     1601.11     1580.96     81.34 o 
  10   4   5     5997.81     5949.62    145.18 o 
  -7   5   5     4307.59     4068.72    118.56 o 
  -6   5   5     2654.48     2534.58    127.99 o 
  -5   5   5      234.61      297.28     72.55 o 
  -4   5   5     6626.81     6712.91    615.68 o 
  -3   5   5     9812.80     9885.52   1047.86 o 
  -2   5   5     1154.69     1158.87    148.02 o 
  -1   5   5    32888.88    33508.70   1284.95 o 
   0   5   5     2958.25     2984.15     74.33 o 
   1   5   5    16833.11    17538.78    897.07 o 
   2   5   5     6006.08     6292.72     81.75 o 
   3   5   5     5780.33     5596.67    146.21 o 
   4   5   5     1385.94     1342.30     50.53 o 
   5   5   5    25603.28    24577.79    379.41 o 
   6   5   5      104.00      100.80     25.84 o 
   7   5   5    22083.72    21734.20    201.56 o 
   8   5   5      247.61      258.07     49.85 o 
   9   5   5      706.46      740.22     74.55 o 
  10   5   5        4.29       17.61     54.78 o 
  -7   6   5     2957.90     2783.42    155.64 o 
  -6   6   5      243.33      104.09     95.41 o 
  -5   6   5     1388.10     1378.12    115.24 o 
  -4   6   5      792.87      780.83     89.55 o 
  -3   6   5    33000.09    33770.26   4296.09 o 
  -2   6   5      142.33      128.83     51.21 o 
  -1   6   5    18561.10    20262.07   1307.56 o 
   0   6   5     1297.87     1377.88     59.18 o 
   1   6   5     1003.39      972.37     80.52 o 
   2   6   5      942.09      925.36     31.02 o 
   3   6   5     5102.29     4680.11     82.76 o 
   4   6   5      346.19      341.52     28.07 o 
   5   6   5    25401.64    24046.18    310.53 o 
   6   6   5     3762.08     3504.31     89.33 o 
   7   6   5     4916.71     4793.38    151.80 o 
   8   6   5     3822.37     3608.32    103.43 o 
   9   6   5      667.49      630.66     68.80 o 
  10   6   5     1964.81     1871.89     95.66 o 
  -6   7   5     3863.52     3467.72    175.52 o 
  -5   7   5     1816.71     1635.88    126.32 o 
  -4   7   5     1128.44     1177.54    199.65 o 
  -3   7   5    10007.76     9884.77    946.24 o 
  -2   7   5     1173.53     1275.42    199.29 o 
  -1   7   5     3537.36     3663.02    114.37 o 
   0   7   5    13905.89    15847.17    225.70 o 
   1   7   5       19.22       94.03     46.69 o 
   2   7   5    12691.54    13717.86    511.66 o 
   3   7   5     4769.03     5212.84    370.89 o 
   4   7   5      866.08      776.97     70.53 o 
   5   7   5     2440.71     2099.85    125.66 o 
   6   7   5    14037.40    13207.77    267.56 o 
   7   7   5      147.24      123.79     67.02 o 
   8   7   5    14169.11    12784.59    279.10 o 
   9   7   5       86.44       70.93     57.91 o 
  10   7   5     2409.40     2393.73    145.31 o 
  -5   8   5        2.17       12.61     92.24 o 
  -4   8   5        7.82       11.68     61.60 o 
  -3   8   5        0.29       50.51     61.96 o 
  -2   8   5    12448.47    12689.08    502.94 o 
  -1   8   5     2630.63     2702.81    109.24 o 
   0   8   5    17341.95    19659.69    399.58 o 
   1   8   5     1974.02     2133.19     78.33 o 
   2   8   5     7362.10     8172.18    165.59 o 
   3   8   5     1439.07     1558.82    125.93 o 
   4   8   5     2134.54     2161.83    140.23 o 
   5   8   5      541.88      421.21     89.92 o 
   6   8   5     8595.38     7843.01    219.23 o 
   7   8   5      132.75       87.52     71.75 o 
   8   8   5     7235.28     6438.57    207.72 o 
   9   8   5     2999.54     2646.14    153.29 o 
  -5   9   5     5145.75     4416.03    215.22 o 
  -4   9   5      190.64      232.32     78.24 o 
  -3   9   5     2027.04     1876.25    104.25 o 
  -2   9   5     5312.01     5716.21    152.14 o 
  -1   9   5       86.45       69.30     71.07 o 
   0   9   5     5142.50     5853.35    123.18 o 
   1   9   5     5449.26     5925.86    122.24 o 
   2   9   5     1310.17     1430.43     78.16 o 
   3   9   5    15637.75    17368.17    901.40 o 
   4   9   5     1146.94     1129.47    166.52 o 
   5   9   5      733.91      738.87     80.07 o 
   6   9   5     3683.21     3007.32    158.95 o 
   7   9   5     3010.47     2748.49    152.52 o 
   8   9   5      628.36      496.92     92.28 o 
   9   9   5     9285.15     7873.79    243.63 o 
  -3  10   5     1818.72     1862.13    174.47 o 
  -2  10   5       38.12      100.59     76.08 o 
  -1  10   5     2395.01     2463.95    120.36 o 
   0  10   5       22.37        2.20     78.31 o 
   1  10   5    20527.54    23111.60    371.19 o 
   2  10   5       35.42       -6.69     56.58 o 
   3  10   5     8909.29     9789.95    259.17 o 
   4  10   5      913.72      971.12     90.20 o 
   5  10   5       21.59       55.56     66.31 o 
   6  10   5      206.37      148.24     78.85 o 
   7  10   5     5959.85     5262.03    204.30 o 
   8  10   5        4.85        5.52     83.57 o 
  -2  11   5     2581.70     2556.17    124.53 o 
  -1  11   5     2715.89     2598.87    161.94 o 
   0  11   5      397.23      440.76     83.07 o 
   1  11   5     6487.20     7265.62    141.64 o 
   2  11   5     2881.93     3038.27    102.98 o 
   3  11   5     1534.16     1388.65    114.45 o 
   4  11   5     3961.89     4199.39    215.88 o 
   5  11   5      276.52      236.08     83.36 o 
   6  11   5     2289.63     2289.36    157.94 o 
   0  12   5      185.33      112.22     85.86 o 
   1  12   5       76.07       91.41     82.83 o 
   2  12   5     5923.78     6787.38    225.26 o 
   3  12   5       49.44       19.11     67.02 o 
   4  12   5     8058.10     9023.73    182.19 o 
  -3 -10   6        4.92       32.67     69.86 o 
  -2 -10   6     2141.06     2005.86    108.60 o 
  -1 -10   6     2483.40     2409.78    151.65 o 
   0 -10   6      176.19       79.64     91.47 o 
   1 -10   6     2978.51     2982.67    158.81 o 
   2 -10   6      884.38      854.37    120.70 o 
   3 -10   6      920.55      829.93    119.91 o 
  -5  -9   6       83.22       74.74     65.16 o 
  -4  -9   6     6822.64     7009.51    162.48 o 
  -3  -9   6       44.61       31.68     65.31 o 
  -2  -9   6     5017.93     4822.24    189.16 o 
  -1  -9   6       95.26       88.07     61.35 o 
   0  -9   6       87.16       97.77     74.90 o 
   1  -9   6      154.62      108.02     74.12 o 
   2  -9   6     7194.98     6674.26    207.70 o 
   3  -9   6        9.39      -35.48     88.30 o 
   4  -9   6     8661.02     8239.01    178.91 o 
  -6  -8   6     4559.84     4663.56    367.40 o 
  -5  -8   6      124.45      108.12     64.95 o 
  -4  -8   6     6790.95     7066.67    123.93 o 
  -3  -8   6     1911.52     2017.32    133.05 o 
  -2  -8   6     1374.04     1458.54    106.55 o 
  -1  -8   6     5876.21     5631.54    487.67 o 
   0  -8   6     1194.44     1083.63     62.65 o 
   1  -8   6      852.90      732.58     64.48 o 
   2  -8   6     8286.68     8003.81    149.72 o 
   3  -8   6      441.83      423.36     45.04 o 
   4  -8   6     2839.93     2733.68     78.58 o 
   5  -8   6     7490.97     7241.75    130.18 o 
   6  -8   6       13.76        9.34     48.43 o 
  -7  -7   6     1721.76     1606.18     99.07 o 
  -6  -7   6      901.55      858.92     78.31 o 
  -5  -7   6      942.32     1009.71     81.96 o 
  -4  -7   6     1606.61     1619.16     65.68 o 
  -3  -7   6    12305.31    12531.58    144.99 o 
  -2  -7   6       40.68       58.97     40.62 o 
  -1  -7   6    13420.52    13177.84    221.06 o 
   0  -7   6      783.85      754.67     52.12 o 
   1  -7   6      463.92      477.51     37.25 o 
   2  -7   6      272.95      255.56     40.27 o 
   3  -7   6     5984.44     5788.83    116.40 o 
   4  -7   6       77.70       42.77     45.46 o 
   5  -7   6    13161.40    12988.50    335.78 o 
   6  -7   6       15.08       -5.87     61.80 o 
   7  -7   6     3528.95     3761.49    148.59 o 
  -7  -6   6      387.11      363.65     69.14 o 
  -6  -6   6     1105.74     1299.49     77.34 o 
  -5  -6   6     3843.70     3908.90    111.54 o 
  -4  -6   6      192.32      240.49     38.84 o 
  -3  -6   6    17453.17    17748.48    193.28 o 
  -2  -6   6       78.43       79.80     30.42 o 
  -1  -6   6     9602.63    10026.66    196.20 o 
   0  -6   6     5757.95     5979.91    142.27 o 
   1  -6   6       53.54       76.75     26.33 o 
   2  -6   6     2068.63     2088.54     65.65 o 
   3  -6   6     8276.19     8298.89    276.51 o 
   4  -6   6       10.90        6.87     43.29 o 
   5  -6   6     7843.56     8204.19    151.36 o 
   6  -6   6     3813.07     4071.01    120.71 o 
   7  -6   6      687.81      640.27     82.16 o 
   8  -6   6     6080.89     6419.33    321.87 o 
  -8  -5   6     3391.73     3864.67    120.35 o 
  -7  -5   6       45.39       75.00     60.74 o 
  -6  -5   6     5723.79     5878.02    176.23 o 
  -5  -5   6     2082.18     2253.78     82.14 o 
  -4  -5   6      138.99      168.62     36.37 o 
  -3  -5   6     2471.13     2403.94     60.11 o 
  -2  -5   6     9193.53     8990.76    145.57 o 
  -1  -5   6     1178.26     1054.85     29.54 o 
   0  -5   6    23804.31    23668.88    124.07 o 
   1  -5   6     1512.67     1488.04     40.85 o 
   2  -5   6     7768.84     7723.32    191.21 o 
   3  -5   6      183.62      186.50     36.59 o 
   4  -5   6     1807.69     1777.81     71.11 o 
   5  -5   6       23.49       24.68     46.08 o 
   6  -5   6    17402.30    18505.85    296.01 o 
   7  -5   6      418.13      290.22     70.70 o 
   8  -5   6     7608.56     8084.33    406.73 o 
  -8  -4   6     6974.57     7528.53    151.13 o 
  -7  -4   6      519.04      672.93     70.98 o 
  -6  -4   6     4586.53     4862.66    111.92 o 
  -5  -4   6      770.48     1021.71    133.33 o 
  -4  -4   6     3104.33     3136.89     65.48 o 
  -3  -4   6     1447.53     1548.14     46.45 o 
  -2  -4   6    20302.78    20502.35    173.24 o 
  -1  -4   6      127.00      121.07     28.35 o 
   0  -4   6    26005.48    25309.21    133.70 o 
   1  -4   6     4822.73     4705.22    117.15 o 
   2  -4   6      952.71      996.67     43.40 o 
   3  -4   6     3560.03     3471.19    139.72 o 
   4  -4   6     3648.92     3815.46    124.26 o 
   5  -4   6      297.25      330.60     49.08 o 
   6  -4   6    12638.26    13276.67    189.26 o 
   7  -4   6     3344.99     3627.53    116.22 o 
   8  -4   6     3677.89     3737.59    129.89 o 
   9  -4   6     4968.24     5340.71    159.60 o 
  -8  -3   6     3784.37     3949.20    193.30 o 
  -7  -3   6     4619.28     4835.56    161.42 o 
  -6  -3   6      672.59      653.17     83.62 o 
  -5  -3   6    12494.35    13015.29    224.94 o 
  -4  -3   6     3019.50     3112.97     71.06 o 
  -3  -3   6     1986.43     2140.45     77.82 o 
  -2  -3   6     6266.19     6361.72    135.47 o 
  -1  -3   6     2032.73     2048.03     52.30 o 
   0  -3   6     5657.26     5440.68    135.12 o 
   1  -3   6    44547.02    43069.12    149.88 o 
   2  -3   6      263.53      307.67     34.70 o 
   3  -3   6    25437.00    25123.59    170.38 o 
   4  -3   6     2375.62     2430.15     67.06 o 
   5  -3   6      118.05      136.19     42.02 o 
   6  -3   6      510.72      536.06     56.62 o 
   7  -3   6    16846.38    17652.60    654.84 o 
   8  -3   6      112.10      109.89     57.86 o 
   9  -3   6    12608.71    13014.31    459.60 o 
  -8  -2   6      141.17      161.64     84.37 o 
  -7  -2   6    12085.33    12431.29    241.21 o 
  -6  -2   6       79.16      135.61     72.54 o 
  -5  -2   6     9210.13     9272.69    190.50 o 
  -4  -2   6     1411.32     1445.33     31.74 o 
  -3  -2   6       19.20       34.94     11.26 o 
  -2  -2   6     2087.57     2164.40     70.59 o 
  -1  -2   6    24822.41    25204.77    199.45 o 
   0  -2   6      879.50      941.92     13.90 o 
   1  -2   6    51497.13    51248.81    796.92 o 
   2  -2   6      335.01      347.26     16.90 o 
   3  -2   6    10119.86    10009.51    168.88 o 
   4  -2   6     7145.46     6951.59    135.88 o 
   5  -2   6     2411.75     2360.01     75.46 o 
   6  -2   6      234.84      295.33     50.72 o 
   7  -2   6     6302.61     6678.46    463.10 o 
   8  -2   6      431.18      469.41     68.31 o 
   9  -2   6     8317.08     8571.88    340.00 o 
  10  -2   6     3012.22     3087.22    153.68 o 
  -8  -1   6      225.76      174.26     72.54 o 
  -7  -1   6     8682.27     8455.56    200.87 o 
  -6  -1   6     1926.68     1959.75     59.00 o 
  -5  -1   6     2656.53     2753.40     75.49 o 
  -4  -1   6    12430.56    12372.97    131.46 o 
  -3  -1   6      130.03      116.73     34.69 o 
  -2  -1   6    14938.90    14709.76    245.61 o 
  -1  -1   6    16910.13    17276.18    138.76 o 
   0  -1   6     1107.59     1147.04     21.75 o 
   1  -1   6    18319.16    18395.42    105.45 o 
   2  -1   6    11747.38    10487.74     88.01 o 
   3  -1   6     1890.49     2005.43     47.65 o 
   4  -1   6    32087.07    30526.14    297.63 o 
   5  -1   6     1775.22     1773.60     54.62 o 
   6  -1   6     2654.56     2677.38     43.91 o 
   7  -1   6     1471.89     1513.68     74.22 o 
   8  -1   6     7989.56     8286.73    162.53 o 
   9  -1   6      110.30      114.48     68.91 o 
  10  -1   6    12263.97    12954.61    229.23 o 
  -8   0   6        5.34       -7.10     77.26 o 
  -7   0   6      118.48       76.48     52.83 o 
  -6   0   6    10961.60    11025.63    320.82 o 
  -5   0   6      387.12      368.11     36.22 o 
  -4   0   6    17829.39    17103.55    444.16 o 
  -3   0   6     1097.35     1086.21     35.64 o 
  -2   0   6     6614.95     6440.74     66.65 o 
  -1   0   6     3732.09     3811.26     52.37 o 
   0   0   6    14715.66    15167.09    129.46 o 
   1   0   6     1486.52     1451.67     33.19 o 
   2   0   6    56384.03    54584.34    464.47 o 
   3   0   6     1367.34     1368.31     32.39 o 
   4   0   6    22247.59    21541.74    187.72 o 
   5   0   6     6569.95     6729.12     68.04 o 
   6   0   6       25.18       61.40     26.26 o 
   7   0   6     3609.93     3908.28     67.62 o 
   8   0   6     7306.03     7354.50     99.96 o 
   9   0   6      438.55      450.02     75.34 o 
  10   0   6     9420.34    10102.18    201.01 o 
  -8   1   6     1482.78     1480.51     71.47 o 
  -7   1   6     1186.93     1179.92     59.90 o 
  -6   1   6     9183.26     9134.12    122.41 o 
  -5   1   6      970.09     1011.13     48.76 o 
  -4   1   6     6788.68     6507.73    133.04 o 
  -3   1   6    12790.16    12625.10    230.67 o 
  -2   1   6      872.70      959.03     36.49 o 
  -1   1   6    28655.11    28570.28    274.92 o 
   0   1   6    21566.30    21926.99    157.39 o 
   1   1   6     1659.42     1710.05     36.48 o 
   2   1   6    22548.74    21958.27    238.36 o 
   3   1   6     8721.15     8209.14    131.16 o 
   4   1   6     5428.10     5811.35    138.68 o 
   5   1   6    26955.18    25217.82   1139.39 o 
   6   1   6      884.54      811.35     53.27 o 
   7   1   6     8455.56     8082.46    270.34 o 
   8   1   6     1820.34     1845.72     69.18 o 
   9   1   6     1079.66     1103.12     67.86 o 
  10   1   6     1250.25     1084.28    179.92 o 
  -8   2   6      692.62      594.81     60.36 o 
  -7   2   6     1913.63     1907.88     88.04 o 
  -6   2   6      974.34      964.57     58.39 o 
  -5   2   6     7443.84     7235.67    109.87 o 
  -4   2   6       77.25       52.12     33.82 o 
  -3   2   6    41159.37    39833.37    753.65 o 
  -2   2   6      591.44      593.50     36.46 o 
  -1   2   6    11205.08    10073.00    347.69 o 
   0   2   6      259.94      388.40     36.20 o 
   1   2   6      814.27      933.12     46.27 o 
   2   2   6       17.05       70.53     49.67 o 
   3   2   6    45072.34    44144.58    753.54 o 
   4   2   6      351.87      506.28     47.07 o 
   5   2   6    35400.22    35094.97    538.84 o 
   6   2   6     3545.73     3479.63     79.49 o 
   7   2   6     1739.45     1648.24     65.77 o 
   8   2   6     1988.90     1992.13     73.29 o 
   9   2   6     4775.83     4708.86    161.87 o 
  10   2   6        6.93      -11.04    113.53 o 
  11   2   6     7089.03     7596.27    336.75 o 
  -8   3   6     2076.22     1998.80     97.12 o 
  -7   3   6        0.71       27.33     48.76 o 
  -6   3   6     1548.94     1534.46    105.39 o 
  -5   3   6     8734.40     8516.99    128.09 o 
  -4   3   6       28.42       35.27     37.67 o 
  -3   3   6    12893.14    12625.30    190.41 o 
  -2   3   6     7227.48     7196.71    149.60 o 
  -1   3   6     9594.78     9183.01    179.84 o 
   0   3   6    15318.10    14528.62    193.77 o 
   1   3   6     8207.60     8063.20    117.17 o 
   2   3   6    14936.01    15367.08    275.85 o 
   3   3   6    17027.46    16744.32    197.43 o 
   4   3   6     2772.49     2793.12     82.04 o 
   5   3   6    12375.79    12080.64    314.26 o 
   6   3   6    16122.68    15308.39    171.49 o 
   7   3   6      330.86      324.28     44.30 o 
   8   3   6    11341.55    10739.71    158.00 o 
   9   3   6     1898.27     1751.75     84.03 o 
  10   3   6       24.69       26.48     57.61 o 
  11   3   6     1144.90     1036.79    157.81 o 
  -7   4   6      189.68      169.13     58.54 o 
  -6   4   6     5123.37     4704.53    113.06 o 
  -5   4   6     3772.24     3561.67     97.34 o 
  -4   4   6     1648.84     1754.63     93.97 o 
  -3   4   6      145.80       62.29     60.72 o 
  -2   4   6    23383.13    21286.55    283.58 o 
  -1   4   6      494.91      527.78     71.79 o 
   0   4   6    35647.34    35719.87    255.75 o 
   1   4   6       53.63       78.59     25.97 o 
   2   4   6      409.10      390.97     32.53 o 
   3   4   6     1087.61     1171.18     48.42 o 
   4   4   6    20517.16    19697.53    196.08 o 
   5   4   6      548.10      599.18     49.40 o 
   6   4   6    25759.37    25520.62    191.62 o 
   7   4   6      356.46      355.77     54.81 o 
   8   4   6     5557.26     5345.18    120.28 o 
   9   4   6     1360.26     1348.25     74.17 o 
  10   4   6      627.59      598.14     72.96 o 
  -7   5   6     1243.36     1176.05     83.86 o 
  -6   5   6      380.41      387.48     66.08 o 
  -5   5   6     2867.95     2758.18    129.61 o 
  -4   5   6     4826.73     4730.04    157.59 o 
  -3   5   6      155.31       88.13     42.74 o 
  -2   5   6    13827.45    13101.79    757.13 o 
  -1   5   6     4422.71     4460.81    107.87 o 
   0   5   6    15500.21    14788.81    187.02 o 
   1   5   6    17105.68    16847.94    563.96 o 
   2   5   6      893.40      845.54     40.45 o 
   3   5   6     6564.49     6332.70     96.05 o 
   4   5   6    14756.26    14681.25    158.71 o 
   5   5   6      109.95      107.34     35.19 o 
   6   5   6    11335.03    10920.08    226.53 o 
   7   5   6    12455.32    11829.81    139.07 o 
   8   5   6     1155.22     1078.22     78.13 o 
   9   5   6     7703.45     7636.90    150.36 o 
  10   5   6     1202.82     1053.92     79.22 o 
  -6   6   6        8.74      -26.81     89.88 o 
  -5   6   6     6495.53     6251.40    196.55 o 
  -4   6   6     2488.02     2415.74    210.17 o 
  -3   6   6     1578.73     1696.87     82.84 o 
  -2   6   6     2788.39     2894.97    166.43 o 
  -1   6   6    17179.72    18536.91    440.45 o 
   0   6   6       64.82       69.64     43.78 o 
   1   6   6    33959.79    36541.62    395.93 o 
   2   6   6       27.04       47.86     20.51 o 
   3   6   6     9335.67     8982.35    104.01 o 
   4   6   6      481.04      483.85     51.27 o 
   5   6   6     4195.55     4067.99     90.20 o 
   6   6   6       49.49       89.98     62.29 o 
   7   6   6    18017.56    16464.92    200.10 o 
   8   6   6      216.54      225.69     40.69 o 
   9   6   6     9268.61     8522.77    131.88 o 
  10   6   6      344.49      550.17    217.26 o 
  -6   7   6      357.46      276.80    115.13 o 
  -5   7   6     2990.27     2972.74    169.89 o 
  -4   7   6     1829.32     1627.31    129.49 o 
  -3   7   6     1390.65     1445.61    251.80 o 
  -2   7   6     1834.52     1897.97    287.86 o 
  -1   7   6    14106.86    15233.79    550.35 o 
   0   7   6      447.10      462.42     54.31 o 
   1   7   6    15817.66    17538.93    212.87 o 
   2   7   6     7229.41     7593.21    158.39 o 
   3   7   6      823.00      964.26     99.42 o 
   4   7   6     4811.93     4562.07    175.89 o 
   5   7   6     6751.94     6299.68    201.58 o 
   6   7   6      603.18      594.78     95.45 o 
   7   7   6     6261.72     5586.71    192.62 o 
   8   7   6     2135.95     1952.28    135.84 o 
   9   7   6     2702.38     2487.74    146.94 o 
  10   7   6     5474.86     5084.86    163.44 o 
  -5   8   6      417.90      302.05    115.93 o 
  -4   8   6     9469.05     8517.25    262.86 o 
  -3   8   6      322.28      326.56    143.92 o 
  -2   8   6     1933.62     2009.25    104.76 o 
  -1   8   6     4332.68     4802.16    230.72 o 
   0   8   6     2559.96     2794.99    120.77 o 
   1   8   6     2644.80     2999.83     97.49 o 
   2   8   6    22207.04    25179.82   2282.04 o 
   3   8   6       29.58       11.09     63.02 o 
   4   8   6    10104.49     9650.50    257.88 o 
   5   8   6        6.04        0.79     72.53 o 
   6   8   6      143.65      101.72     86.73 o 
   7   8   6      109.93      160.85     82.00 o 
   8   8   6     8227.51     7245.57    222.16 o 
   9   8   6      270.51      287.82    103.30 o 
  -4   9   6     5452.90     4891.67    216.09 o 
  -3   9   6      874.96      851.52     86.73 o 
  -2   9   6        1.57       26.47     69.02 o 
  -1   9   6     1141.12     1250.72     94.15 o 
   0   9   6     8990.70     9988.71    154.32 o 
   1   9   6      106.29      119.00     56.95 o 
   2   9   6    14361.95    15960.65    241.54 o 
   3   9   6     2237.94     2217.53    136.66 o 
   4   9   6     1636.12     2027.60    104.32 o 
   5   9   6     4798.29     4524.00    191.57 o 
   6   9   6      590.62      608.14    105.70 o 
   7   9   6     2008.36     1609.26    125.55 o 
   8   9   6     6939.87     6290.54    219.51 o 
   9   9   6      677.37      572.65    105.70 o 
  -3  10   6     5216.22     5886.30    426.55 o 
  -2  10   6      506.55      512.57     86.93 o 
  -1  10   6     3778.37     3970.35    141.67 o 
   0  10   6     2294.11     2444.87    195.49 o 
   1  10   6       49.57      104.61     59.67 o 
   2  10   6     2575.37     2876.37    100.27 o 
   3  10   6    11622.28    13445.96    242.80 o 
   4  10   6       89.37       71.52     71.61 o 
   5  10   6     6333.50     6651.77    232.95 o 
   6  10   6      132.99      119.06     96.98 o 
   7  10   6      951.83      960.15    112.82 o 
   8  10   6      219.60      158.49    103.30 o 
  -2  11   6      134.64      121.70     85.65 o 
  -1  11   6     1191.12     1262.73    107.68 o 
   0  11   6      545.01      639.72     92.29 o 
   1  11   6     1281.90     1487.16     84.60 o 
   2  11   6      365.62      315.57     66.89 o 
   3  11   6    11247.58    12979.38    250.21 o 
   4  11   6      412.33      376.90     80.66 o 
   5  11   6     4412.56     4476.96    204.07 o 
   6  11   6     1915.41     1680.03    153.16 o 
   1  12   6     1293.41     1355.52     85.03 o 
   2  12   6      254.14      298.18     73.05 o 
   3  12   6     1859.90     1900.60    100.35 o 
   4  12   6     2414.60     2608.12    173.96 o 
  -2 -10   7      650.89      475.66     79.96 o 
  -1 -10   7      631.33      622.32    102.54 o 
   0 -10   7      500.21      408.53    107.26 o 
   1 -10   7     1670.58     1501.31    134.98 o 
  -4  -9   7      296.72      267.88     71.40 o 
  -3  -9   7     2198.06     2112.07    352.59 o 
  -2  -9   7     5146.32     4885.16    153.54 o 
  -1  -9   7        4.72      -14.62     69.36 o 
   0  -9   7     5448.65     4919.46    184.46 o 
   1  -9   7     1260.24     1068.51    116.00 o 
   2  -9   7      270.11      436.07     88.32 o 
   3  -9   7     2153.03     2155.72    131.87 o 
   4  -9   7     3485.83     3611.16    169.93 o 
  -5  -8   7       56.61       58.80     57.13 o 
  -4  -8   7     2802.83     2979.13     89.97 o 
  -3  -8   7      198.71      204.48     49.32 o 
  -2  -8   7    13395.96    13155.40    706.77 o 
  -1  -8   7       57.27       68.68     49.69 o 
   0  -8   7     2151.42     2031.72     94.40 o 
   1  -8   7     1788.64     1767.04     87.63 o 
   2  -8   7      333.62      396.47     77.68 o 
   3  -8   7      538.11      542.64     82.42 o 
   4  -8   7     9059.37     8663.98    144.74 o 
   5  -8   7      257.73      267.86     49.58 o 
  -6  -7   7      139.40      126.51     65.20 o 
  -5  -7   7     2171.54     2198.31    136.62 o 
  -4  -7   7     3490.63     3592.32     88.26 o 
  -3  -7   7        2.38        6.34     38.61 o 
  -2  -7   7     6696.34     6927.79    121.16 o 
  -1  -7   7     3895.21     4352.09    142.79 o 
   0  -7   7      572.37      603.81     52.53 o 
   1  -7   7    12603.01    12568.97    682.74 o 
   2  -7   7     1815.56     1755.36    136.61 o 
   3  -7   7     4280.73     4214.37    101.45 o 
   4  -7   7     4041.18     4052.73    198.14 o 
   5  -7   7     1679.66     1587.86     83.38 o 
   6  -7   7     1659.83     1622.50    155.11 o 
   7  -7   7     7878.67     8554.25    188.73 o 
  -7  -6   7     7881.21     8128.00    195.82 o 
  -6  -6   7       69.31      103.02     60.14 o 
  -5  -6   7     3064.41     3206.47    104.69 o 
  -4  -6   7      565.39      502.31     47.21 o 
  -3  -6   7      578.88      609.79     46.83 o 
  -2  -6   7       81.04       72.42     31.46 o 
  -1  -6   7    18351.44    18568.60    260.37 o 
   0  -6   7       99.86       86.52     52.46 o 
   1  -6   7    18219.97    18119.45    149.28 o 
   2  -6   7     1194.99     1285.80     54.99 o 
   3  -6   7      129.33      134.42     40.27 o 
   4  -6   7      399.03      490.16     52.75 o 
   5  -6   7     4828.93     4956.30    226.78 o 
   6  -6   7       18.43        4.75     60.89 o 
   7  -6   7    10315.42    10756.61    325.71 o 
  -7  -5   7     4560.75     4956.65    129.76 o 
  -6  -5   7     2672.28     2721.03     96.31 o 
  -5  -5   7     1805.67     1797.62     84.88 o 
  -4  -5   7     3904.37     3924.87     78.29 o 
  -3  -5   7     4458.15     4534.64     73.64 o 
  -2  -5   7      431.54      405.43     33.93 o 
  -1  -5   7    13054.48    13089.33    240.01 o 
   0  -5   7     2614.38     2640.93     94.29 o 
   1  -5   7     7484.11     7174.69    126.34 o 
   2  -5   7    14724.50    14147.55    170.46 o 
   3  -5   7       27.95       22.80     34.18 o 
   4  -5   7     4760.70     4845.86    105.64 o 
   5  -5   7     7786.22     7681.53    142.40 o 
   6  -5   7       34.14       33.34     55.18 o 
   7  -5   7     3490.88     3777.06    124.00 o 
   8  -5   7     6360.15     6836.30    170.44 o 
  -7  -4   7      422.95      547.06     95.82 o 
  -6  -4   7    10105.26    10857.13    164.91 o 
  -5  -4   7       70.03       60.52     44.30 o 
  -4  -4   7    13239.67    13716.15    127.71 o 
  -3  -4   7      484.50      546.66     38.25 o 
  -2  -4   7       21.87       40.60     34.02 o 
  -1  -4   7     1337.25     1429.95     55.00 o 
   0  -4   7    18748.20    18399.85    147.85 o 
   1  -4   7       21.28       68.29     17.22 o 
   2  -4   7    33322.51    33299.43    183.97 o 
   3  -4   7       40.27       33.88     28.40 o 
   4  -4   7     1800.38     1908.61     69.97 o 
   5  -4   7     3455.64     3668.07    136.84 o 
   6  -4   7     4322.28     4365.63    130.19 o 
   7  -4   7       63.58      161.06     75.69 o 
   8  -4   7    11456.85    12235.04    222.68 o 
   9  -4   7       21.07       25.88     66.62 o 
  -8  -3   7     3895.23     4233.52    193.69 o 
  -7  -3   7       23.48       18.92     84.36 o 
  -6  -3   7    10114.55    11030.75    229.74 o 
  -5  -3   7     1059.08     1089.80     99.43 o 
  -4  -3   7     3106.96     3282.52     75.58 o 
  -3  -3   7     7882.11     7845.19    169.32 o 
  -2  -3   7     3427.82     3371.15     77.11 o 
  -1  -3   7     2134.91     2106.76     51.31 o 
   0  -3   7    16630.66    16211.46    232.60 o 
   1  -3   7      561.42      576.98     17.07 o 
   2  -3   7    15141.78    14074.22    208.42 o 
   3  -3   7     9642.55     9554.39    186.19 o 
   4  -3   7      158.08      151.41     27.48 o 
   5  -3   7    10347.30    10423.53    130.21 o 
   6  -3   7     3844.52     3977.31    107.48 o 
   7  -3   7     1116.35     1017.27     76.77 o 
   8  -3   7     6793.02     7126.66    338.07 o 
   9  -3   7     1939.13     2000.84    237.65 o 
  -8  -2   7     1799.79     1793.55    125.52 o 
  -7  -2   7       14.22       22.08     73.32 o 
  -6  -2   7     1892.16     2061.77    112.92 o 
  -5  -2   7    12344.71    13124.80    235.20 o 
  -4  -2   7      188.29      211.33     59.93 o 
  -3  -2   7    26508.35    26078.70    690.32 o 
  -2  -2   7     1614.41     1657.70    115.33 o 
  -1  -2   7     5600.19     5451.54    159.62 o 
   0  -2   7     3546.23     3438.37    105.64 o 
   1  -2   7     9190.54     8947.05     90.37 o 
   2  -2   7       78.05       83.94     15.82 o 
   3  -2   7    38854.27    37266.55    180.30 o 
   4  -2   7       29.03       50.87     24.70 o 
   5  -2   7    17385.82    16865.00    447.74 o 
   6  -2   7      430.41      470.66     53.12 o 
   7  -2   7      764.84      943.20     80.87 o 
   8  -2   7      133.86      151.88     57.37 o 
   9  -2   7     9464.00     9941.61    256.50 o 
  10  -2   7       10.14       26.58     67.80 o 
  -8  -1   7      257.81      261.79     82.80 o 
  -7  -1   7     1751.26     1740.78    116.05 o 
  -6  -1   7      873.41      874.19     89.94 o 
  -5  -1   7    12063.99    11967.15    184.95 o 
  -4  -1   7     3293.00     3294.19     58.42 o 
  -3  -1   7    19483.44    18774.23    456.85 o 
  -2  -1   7     2022.47     1880.75     32.91 o 
  -1  -1   7       76.00      106.02     11.33 o 
   0  -1   7    13949.80    14411.10     86.46 o 
   1  -1   7    15253.25    14754.13    135.18 o 
   2  -1   7       46.50       40.54     17.49 o 
   3  -1   7    21721.94    20947.00    230.20 o 
   4  -1   7     9368.83     9111.57    195.14 o 
   5  -1   7     9218.24     8904.62     84.87 o 
   6  -1   7    10353.91    10459.87     88.76 o 
   7  -1   7     1910.94     1762.85    139.01 o 
   8  -1   7     2349.48     2405.33    101.42 o 
   9  -1   7     6218.52     6435.75    179.05 o 
  10  -1   7      292.77      249.05     75.46 o 
  -8   0   7     3829.35     3676.20    156.53 o 
  -7   0   7     2296.69     2112.74    125.58 o 
  -6   0   7      494.20      510.98     44.42 o 
  -5   0   7     5583.62     5533.99    131.95 o 
  -4   0   7     7760.05     7420.31    174.84 o 
  -3   0   7     2980.71     2904.65    148.33 o 
  -2   0   7    38558.95    39382.58    225.10 o 
  -1   0   7     2691.21     2882.23     87.85 o 
   0   0   7    12302.19    11873.84    333.75 o 
   1   0   7     2147.18     2152.05     42.43 o 
   2   0   7      863.94      836.45     29.10 o 
   3   0   7     7377.70     7992.19    117.44 o 
   4   0   7    35787.16    34866.53    306.47 o 
   5   0   7      159.09      159.70     20.24 o 
   6   0   7    19613.22    19647.55    130.19 o 
   7   0   7       20.26       53.42     24.12 o 
   8   0   7      247.82      263.52     61.67 o 
   9   0   7      168.28      229.20     69.35 o 
  10   0   7     4941.01     5167.77    156.13 o 
  -8   1   7     3855.23     4252.53    172.35 o 
  -7   1   7      294.39      297.51     49.87 o 
  -6   1   7      284.60      300.67     41.68 o 
  -5   1   7      173.01      223.29     36.54 o 
  -4   1   7    15020.97    14644.62    135.67 o 
  -3   1   7      465.90      507.64     33.56 o 
  -2   1   7    27139.14    26395.61    280.12 o 
  -1   1   7     6725.07     6971.49     80.21 o 
   0   1   7     1148.21     1057.63    122.81 o 
   1   1   7     9545.14     9340.83    162.47 o 
   2   1   7    12119.76    11909.84     92.27 o 
   3   1   7      394.04      419.82     28.04 o 
   4   1   7    34157.90    34256.41    300.59 o 
   5   1   7     2455.68     2545.40    178.32 o 
   6   1   7     7958.51     7863.86    278.35 o 
   7   1   7     6852.97     6588.34    109.04 o 
   8   1   7      241.29      202.04     42.13 o 
   9   1   7     6524.70     6671.26    285.33 o 
  10   1   7     4652.94     4718.46    272.16 o 
  -8   2   7      645.12      674.79     63.49 o 
  -7   2   7     4029.40     4114.29    101.65 o 
  -6   2   7      440.13      456.08     51.90 o 
  -5   2   7     3225.93     3174.37     79.79 o 
  -4   2   7     8976.25     8818.49    116.19 o 
  -3   2   7     1944.13     1902.82     65.18 o 
  -2   2   7     3996.29     3715.19    125.58 o 
  -1   2   7    28193.76    27822.98    212.86 o 
   0   2   7     1588.73     1751.52     46.03 o 
   1   2   7    39426.88    38193.27    394.01 o 
   2   2   7     8995.19     8807.72    129.92 o 
   3   2   7     2289.04     2180.31    115.97 o 
   4   2   7     2090.79     2124.43     80.45 o 
   5   2   7    11067.70    10778.31    174.14 o 
   6   2   7     1908.71     2022.08     58.79 o 
   7   2   7    20224.35    19838.67    197.56 o 
   8   2   7      132.97      100.83     39.20 o 
   9   2   7     6115.29     6379.26    272.57 o 
  10   2   7       38.86      102.49    104.07 o 
  -7   3   7    11336.57    10764.71    265.56 o 
  -6   3   7       24.70      -12.98     49.79 o 
  -5   3   7      562.06      564.44     54.39 o 
  -4   3   7      736.51      702.19     49.97 o 
  -3   3   7    10065.02     9564.00    406.81 o 
  -2   3   7       41.24       63.86     55.19 o 
  -1   3   7    36771.37    33658.10    355.03 o 
   0   3   7     2038.12     2263.40     92.51 o 
   1   3   7    14085.67    14024.74    164.99 o 
   2   3   7     2972.16     2963.82     86.71 o 
   3   3   7     2087.59     2210.35     72.62 o 
   4   3   7     3873.81     4140.89    103.56 o 
   5   3   7    15538.02    15138.60    509.97 o 
   6   3   7     1165.97     1168.30     68.92 o 
   7   3   7    15641.67    15699.53    157.59 o 
   8   3   7     3315.78     3622.45     98.07 o 
   9   3   7      579.95      605.01     74.14 o 
  10   3   7     5243.08     5420.37    245.37 o 
  11   3   7     2571.97     2510.06    200.62 o 
  -7   4   7     3577.94     3507.24    109.60 o 
  -6   4   7     4894.10     4886.76    119.37 o 
  -5   4   7      141.70      102.01     51.91 o 
  -4   4   7     3242.64     3123.55    123.36 o 
  -3   4   7     5083.82     4705.73    141.85 o 
  -2   4   7       80.03      159.27     63.87 o 
  -1   4   7     9956.48     9432.41    210.66 o 
   0   4   7    25105.26    24947.88    377.69 o 
   1   4   7     2759.64     2882.77     83.49 o 
   2   4   7    34079.68    32519.13   1117.16 o 
   3   4   7     3960.84     3854.60     88.09 o 
   4   4   7     4774.85     4971.42    105.67 o 
   5   4   7     4279.22     4049.04    104.19 o 
   6   4   7     2988.06     2895.36     96.01 o 
   7   4   7     2706.54     2444.32     71.52 o 
   8   4   7    18522.12    18338.99    213.79 o 
   9   4   7       72.24       59.80     48.57 o 
  10   4   7     7062.10     7164.69    154.79 o 
  -7   5   7      127.37       61.97     67.68 o 
  -6   5   7    10246.58     9542.55    398.85 o 
  -5   5   7       12.16       63.86     69.38 o 
  -4   5   7     5787.95     5717.38    171.96 o 
  -3   5   7        1.44       69.38     64.65 o 
  -2   5   7     4997.86     4670.20    162.46 o 
  -1   5   7        5.20      121.41     70.96 o 
   0   5   7    39885.93    41579.92   1667.48 o 
   1   5   7      260.46      303.60     37.24 o 
   2   5   7    11422.29    11492.83    434.23 o 
   3   5   7     2783.58     2897.40    145.96 o 
   4   5   7     1754.86     1852.02     66.13 o 
   5   5   7     2349.39     2170.66     77.94 o 
   6   5   7    12656.57    12495.01    334.96 o 
   7   5   7        1.16       57.40     77.66 o 
   8   5   7    12364.51    12087.26    215.09 o 
   9   5   7      706.12      724.26     55.44 o 
  10   5   7     2109.52     2111.43     97.10 o 
  -6   6   7     4867.78     4692.02    275.73 o 
  -5   6   7     2896.85     2903.12    150.13 o 
  -4   6   7      258.71      315.42     82.01 o 
  -3   6   7     6425.36     6037.60    194.28 o 
  -2   6   7     2786.87     2613.47    140.71 o 
  -1   6   7      345.15      384.08     97.80 o 
   0   6   7    14184.11    14652.33    309.81 o 
   1   6   7     6397.60     6950.65    211.23 o 
   2   6   7     1003.43     1005.99     46.87 o 
   3   6   7    18615.80    17993.41    868.01 o 
   4   6   7      216.21      214.87     31.58 o 
   5   6   7    12524.57    11865.76    154.46 o 
   6   6   7     4950.21     4940.73    220.22 o 
   7   6   7      817.82      739.61     61.30 o 
   8   6   7     2312.14     2248.25    106.24 o 
   9   6   7     4873.66     4501.80    127.71 o 
  10   6   7       30.81       13.88     48.61 o 
  -5   7   7     8773.93     8126.83    246.00 o 
  -4   7   7       29.54      -28.38     93.82 o 
  -3   7   7     8727.79     9456.76   1170.27 o 
  -2   7   7       54.34       69.77     61.51 o 
  -1   7   7      184.10      234.03     64.87 o 
   0   7   7       76.84       79.97     48.97 o 
   1   7   7    16574.01    17816.72    195.01 o 
   2   7   7       33.63       26.81     81.21 o 
   3   7   7    23011.61    24030.88    401.05 o 
   4   7   7      123.01       79.64     90.68 o 
   5   7   7     7062.84     6954.74    222.25 o 
   6   7   7     1753.52     1413.48    124.76 o 
   7   7   7     2414.79     2173.36    135.88 o 
   8   7   7      134.61      144.29     89.89 o 
   9   7   7     7911.94     7357.64    233.97 o 
  10   7   7      153.15      134.04    104.08 o 
  -5   8   7     6315.57     5444.65    223.33 o 
  -4   8   7     1713.96     1593.82    141.30 o 
  -3   8   7     3304.52     3464.19    309.86 o 
  -2   8   7     4812.95     5437.78    506.21 o 
  -1   8   7     1607.83     1697.91    136.98 o 
   0   8   7     2701.38     3049.27     95.05 o 
   1   8   7     7456.81     8384.05    215.68 o 
   2   8   7      813.45      823.84     81.56 o 
   3   8   7     5596.57     5670.04    209.24 o 
   4   8   7    11423.42    11580.38    290.80 o 
   5   8   7       60.27       37.06     84.36 o 
   6   8   7     7364.75     7090.34    228.49 o 
   7   8   7     1390.92     1228.92    125.50 o 
   8   8   7      804.33      767.58    106.50 o 
   9   8   7     1672.42     1525.83    135.77 o 
  -4   9   7     6313.92     6067.98    251.05 o 
  -3   9   7      454.68      555.17    117.51 o 
  -2   9   7     9095.89    10401.87    457.75 o 
  -1   9   7       14.22      -15.82     69.20 o 
   0   9   7     1138.97     1255.58     77.17 o 
   1   9   7      180.19      198.19     60.33 o 
   2   9   7     5185.73     5543.25    161.03 o 
   3   9   7       48.75       42.74     70.63 o 
   4   9   7    17746.54    18104.33    367.37 o 
   5   9   7      352.80      245.26    104.10 o 
   6   9   7     5615.18     5498.65    215.42 o 
   7   9   7      139.44      161.64     85.16 o 
   8   9   7       59.96      131.67    106.44 o 
   9   9   7      162.15      119.85    103.29 o 
  -3  10   7      279.55      312.96     87.77 o 
  -2  10   7     3459.96     3690.72    405.08 o 
  -1  10   7     2622.44     2938.75    264.25 o 
   0  10   7        6.09       27.88     78.81 o 
   1  10   7     3491.95     4043.29    114.77 o 
   2  10   7     6043.26     6921.67    266.34 o 
   3  10   7      104.82      188.17     95.80 o 
   4  10   7     5428.47     6053.48    231.21 o 
   5  10   7     2644.73     2248.43    161.17 o 
   6  10   7      632.44      632.60    108.85 o 
   7  10   7     6249.93     5669.30    224.93 o 
   8  10   7      385.61      181.38     94.63 o 
  -1  11   7     8222.13     8834.04    467.50 o 
   0  11   7       28.18      -59.74     94.43 o 
   1  11   7     2713.29     3166.68    108.11 o 
   2  11   7      226.86      186.67     69.33 o 
   3  11   7      585.37      610.58     79.65 o 
   4  11   7      146.11      145.87    101.71 o 
   5  11   7     5201.15     5287.50    224.76 o 
   6  11   7       14.45       -9.46    104.07 o 
   2  12   7     2307.66     2703.68    106.77 o 
   3  12   7     1106.42     1114.75     89.00 o 
   4  12   7      480.68      487.73     82.22 o 
  -3  -9   8     3741.53     3701.85    155.73 o 
  -2  -9   8      143.11      113.39     64.78 o 
  -1  -9   8     7127.02     6860.41    172.77 o 
   0  -9   8     1742.37     1535.47     98.16 o 
   1  -9   8      455.94      447.17     94.64 o 
   2  -9   8     1576.44     1487.83    129.45 o 
   3  -9   8     1279.56     1229.44    123.10 o 
  -4  -8   8     1311.98     1450.22     97.10 o 
  -3  -8   8     1461.98     1815.17    125.49 o 
  -2  -8   8     1073.80     1043.04     75.61 o 
  -1  -8   8     1232.58     1229.79     71.27 o 
   0  -8   8    13411.33    12889.71    465.28 o 
   1  -8   8      775.05      658.32     69.17 o 
   2  -8   8     8220.46     7759.02    511.37 o 
   3  -8   8      504.02      581.27    108.05 o 
   4  -8   8       86.15       30.75     97.77 o 
   5  -8   8      165.68      187.66    104.87 o 
  -5  -7   8      328.74      314.95     67.56 o 
  -4  -7   8       20.78       10.84     68.52 o 
  -3  -7   8      447.07      440.65     50.17 o 
  -2  -7   8     5384.10     5464.68    109.74 o 
  -1  -7   8      382.20      315.33     46.68 o 
   0  -7   8    11035.23    11480.73    632.21 o 
   1  -7   8     1793.51     1923.20    101.48 o 
   2  -7   8     2490.37     2697.17    169.07 o 
   3  -7   8     1956.54     1877.79    146.09 o 
   4  -7   8      145.26      200.46     53.94 o 
   5  -7   8     1402.72     1403.90    175.21 o 
   6  -7   8     6053.67     5719.64    148.24 o 
  -6  -6   8     1518.61     1533.96    107.34 o 
  -5  -6   8     5761.83     6105.83    138.78 o 
  -4  -6   8        2.17       32.91     54.15 o 
  -3  -6   8     4949.77     4825.70    101.01 o 
  -2  -6   8     3935.99     3906.82     75.25 o 
  -1  -6   8        2.35       40.53     42.79 o 
   0  -6   8     3280.45     3229.20    148.66 o 
   1  -6   8     8985.19     9257.71    228.12 o 
   2  -6   8       47.38       38.63     82.00 o 
   3  -6   8    23432.62    23495.35    214.83 o 
   4  -6   8     1275.39     1245.14     68.64 o 
   5  -6   8     2941.84     3542.64    421.21 o 
   6  -6   8     1015.66     1019.59     78.25 o 
   7  -6   8      999.33      979.77     85.87 o 
  -7  -5   8     4772.52     5009.20    135.92 o 
  -6  -5   8       16.19       41.65     56.48 o 
  -5  -5   8    12596.98    13326.25    203.84 o 
  -4  -5   8       17.14       36.57     48.94 o 
  -3  -5   8     3117.20     3205.32     70.06 o 
  -2  -5   8     1612.40     1704.67     63.96 o 
  -1  -5   8     2725.88     2740.94     73.79 o 
   0  -5   8      291.02      287.55     39.21 o 
   1  -5   8    18584.29    18450.34    608.50 o 
   2  -5   8      147.17      118.60     26.60 o 
   3  -5   8    11473.79    11822.94    178.91 o 
   4  -5   8     3011.98     3090.24    173.13 o 
   5  -5   8      442.77      451.51     84.39 o 
   6  -5   8     1909.59     2044.22     92.48 o 
   7  -5   8     3992.62     4191.65    130.28 o 
   8  -5   8       33.00       -1.80     72.09 o 
  -7  -4   8     4461.18     4612.47    131.69 o 
  -6  -4   8      152.55      220.70     61.77 o 
  -5  -4   8     9452.84     9580.17    152.40 o 
  -4  -4   8     5127.64     5271.21    209.07 o 
  -3  -4   8       38.36      103.81     35.16 o 
  -2  -4   8     8406.17     8796.74    124.26 o 
  -1  -4   8      724.49      770.74     44.43 o 
   0  -4   8      618.04      651.44     41.46 o 
   1  -4   8     8888.06     9001.38    303.64 o 
   2  -4   8     6040.07     5777.68    114.84 o 
   3  -4   8     2042.93     1954.59     62.01 o 
   4  -4   8    20243.90    20578.33    199.60 o 
   5  -4   8     1635.87     1608.80     72.07 o 
   6  -4   8    10172.51    10358.82    211.14 o 
   7  -4   8     1355.80     1319.17     85.70 o 
   8  -4   8      199.30      250.69     72.78 o 
   9  -4   8      622.43      716.51     90.24 o 
  -7  -3   8       65.56       43.36     84.36 o 
  -6  -3   8     3461.08     3567.72    152.57 o 
  -5  -3   8       60.28       23.65     66.23 o 
  -4  -3   8    17831.96    18531.13    279.60 o 
  -3  -3   8       19.19       36.87     52.41 o 
  -2  -3   8    11228.29    11322.74    120.42 o 
  -1  -3   8     1290.96     1322.38     47.08 o 
   0  -3   8      110.40       89.08     27.72 o 
   1  -3   8     2479.35     2585.46     65.03 o 
   2  -3   8    28656.07    28926.37    365.49 o 
   3  -3   8      130.52      134.56     18.89 o 
   4  -3   8    22629.91    22833.54    202.57 o 
   5  -3   8      186.72      164.84     42.72 o 
   6  -3   8     2525.83     2604.40    205.06 o 
   7  -3   8     2992.34     3042.92    108.05 o 
   8  -3   8     1479.00     1580.19     98.45 o 
   9  -3   8      979.38     1006.50     85.75 o 
  -7  -2   8     2108.47     2195.97    135.03 o 
  -6  -2   8     5532.17     5556.69    175.80 o 
  -5  -2   8      614.24      651.56     93.87 o 
  -4  -2   8    12783.58    13473.00    236.16 o 
  -3  -2   8     3943.04     4024.32    130.61 o 
  -2  -2   8     3081.57     3202.56     92.00 o 
  -1  -2   8    14888.02    15301.75    240.65 o 
   0  -2   8     2723.61     2604.88     40.30 o 
   1  -2   8     6222.44     6077.10    113.62 o 
   2  -2   8    10139.44     9359.88     94.20 o 
   3  -2   8      331.05      271.38     22.62 o 
   4  -2   8     5308.06     5234.58     98.31 o 
   5  -2   8    14282.98    13859.20    281.60 o 
   6  -2   8       18.88       33.98     34.39 o 
   7  -2   8    17160.18    17436.75    263.68 o 
   8  -2   8     1354.99     1547.21     89.75 o 
   9  -2   8      838.12      823.73     87.14 o 
  10  -2   8      820.45     1063.18    183.41 o 
  -7  -1   8     5188.45     5504.65    185.99 o 
  -6  -1   8     1143.32     1114.24     97.85 o 
  -5  -1   8      459.43      527.65     81.24 o 
  -4  -1   8      495.96      558.45     79.67 o 
  -3  -1   8    22375.03    21678.85    699.03 o 
  -2  -1   8       61.48       58.72     12.77 o 
  -1  -1   8    27825.78    27867.37    108.58 o 
   0  -1   8      130.56      129.73     33.91 o 
   1  -1   8     1164.62     1104.26     98.31 o 
   2  -1   8      376.10      459.64     38.64 o 
   3  -1   8    10689.04    10292.57    104.66 o 
   4  -1   8        4.51       14.46     38.43 o 
   5  -1   8    30175.00    29286.10    428.17 o 
   6  -1   8      109.67       93.70     33.63 o 
   7  -1   8    11780.89    11823.14    200.41 o 
   8  -1   8     2853.56     2970.17    199.94 o 
   9  -1   8       96.31       66.55     64.30 o 
  10  -1   8      671.27      726.28     85.50 o 
  -7   0   8      695.92      759.62    103.33 o 
  -6   0   8     1964.59     1904.64    126.34 o 
  -5   0   8     2360.42     2284.83    105.47 o 
  -4   0   8     1019.40     1038.70     42.61 o 
  -3   0   8    17088.96    16961.08    440.23 o 
  -2   0   8      597.99      614.67     59.96 o 
  -1   0   8    10089.90    10130.47    111.51 o 
   0   0   8    17391.87    17214.75    333.62 o 
   1   0   8       31.24       89.23     21.48 o 
   2   0   8    16163.05    15959.77    132.71 o 
   3   0   8     6648.77     6501.08     72.01 o 
   4   0   8        4.76       51.88     42.54 o 
   5   0   8    14860.18    14568.23    422.06 o 
   6   0   8     6598.55     6783.72    237.73 o 
   7   0   8      727.33      750.57     71.82 o 
   8   0   8    17779.54    18835.92    465.03 o 
   9   0   8      530.69      593.12    138.03 o 
  10   0   8     2923.36     2972.32    233.87 o 
  -7   1   8       46.11        0.79     85.94 o 
  -6   1   8     9502.72     9542.51    131.07 o 
  -5   1   8      940.26      968.41     50.16 o 
  -4   1   8      529.14      581.54     39.97 o 
  -3   1   8     2153.54     2201.86     57.86 o 
  -2   1   8    16432.92    16699.61    202.86 o 
  -1   1   8       88.46      162.38     27.10 o 
   0   1   8    31046.05    30267.41    776.12 o 
   1   1   8       20.07       34.35     21.51 o 
   2   1   8    13024.35    12772.25    178.92 o 
   3   1   8      140.45      202.84     59.62 o 
   4   1   8     2971.82     3277.50    102.36 o 
   5   1   8      399.67      390.26     56.79 o 
   6   1   8    19796.21    19623.77    605.97 o 
   7   1   8       22.88       20.84     52.06 o 
   8   1   8    17880.18    17689.29    428.36 o 
   9   1   8      549.66      654.65    139.61 o 
  10   1   8      546.29      579.70    164.84 o 
  -7   2   8      334.97      372.53    111.98 o 
  -6   2   8     3746.09     3559.14     92.91 o 
  -5   2   8     3814.13     3619.42     86.41 o 
  -4   2   8      640.72      601.93     47.56 o 
  -3   2   8     3947.08     3915.89     95.00 o 
  -2   2   8    19954.49    19686.87    168.38 o 
  -1   2   8      434.24      454.76     34.38 o 
   0   2   8    14792.28    14185.27    378.65 o 
   1   2   8     8376.49     8023.72    104.47 o 
   2   2   8     3985.36     3954.04     65.47 o 
   3   2   8    24706.43    23814.87    342.50 o 
   4   2   8    11119.41    11783.88    182.65 o 
   5   2   8     2683.98     2622.58    100.03 o 
   6   2   8    12653.90    12748.85    205.21 o 
   7   2   8     1852.75     1944.01     63.90 o 
   8   2   8     4297.93     4479.91    136.78 o 
   9   2   8    11516.28    11361.54    345.35 o 
  10   2   8      101.89       95.40    106.44 o 
  -7   3   8     3622.91     3504.71    104.62 o 
  -6   3   8      788.00      756.45     60.43 o 
  -5   3   8    12391.44    11763.85    443.32 o 
  -4   3   8     1205.20     1136.45     59.22 o 
  -3   3   8     4910.88     4790.66    100.22 o 
  -2   3   8     3192.83     3156.01    104.04 o 
  -1   3   8     2578.62     2382.73    128.11 o 
   0   3   8      207.63      199.37     34.93 o 
   1   3   8    32655.60    33045.48    991.25 o 
   2   3   8      318.82      303.67     41.58 o 
   3   3   8    37849.63    36509.26    463.85 o 
   4   3   8      399.35      420.77     50.71 o 
   5   3   8      112.51      124.09     47.92 o 
   6   3   8      226.40      218.92     51.58 o 
   7   3   8     7702.90     7841.59    165.19 o 
   8   3   8       30.37       45.95     38.54 o 
   9   3   8    17197.72    16926.70    259.12 o 
  10   3   8      522.13      563.92    119.88 o 
  -7   4   8     7902.65     7466.94    152.26 o 
  -6   4   8       26.12        1.17     57.54 o 
  -5   4   8    10475.15     9908.73    261.60 o 
  -4   4   8     1653.88     1659.86    143.70 o 
  -3   4   8      109.10       97.77     59.14 o 
  -2   4   8     2829.01     2735.12    120.19 o 
  -1   4   8    10717.68    10959.20    229.80 o 
   0   4   8      314.08      320.74     38.26 o 
   1   4   8    29500.69    30310.99    331.36 o 
   2   4   8     2860.90     2954.76     84.86 o 
   3   4   8     3627.60     3585.69     92.00 o 
   4   4   8    11624.70    12013.82    169.82 o 
   5   4   8      885.83      960.48     83.26 o 
   6   4   8     4749.94     4669.19    123.26 o 
   7   4   8     9996.46     9808.85    176.96 o 
   8   4   8       28.15       59.51     60.20 o 
   9   4   8     4211.12     4015.89     97.30 o 
  10   4   8     5842.27     5922.23    164.02 o 
  -6   5   8     1941.77     1911.05    112.51 o 
  -5   5   8     1538.70     1502.30     83.05 o 
  -4   5   8     9595.46     9509.78    221.75 o 
  -3   5   8       41.34        4.73     67.80 o 
  -2   5   8     8187.98     7732.84    205.84 o 
  -1   5   8     1648.62     1629.29    120.04 o 
   0   5   8      388.30      484.33     65.44 o 
   1   5   8     1514.27     1577.09     67.55 o 
   2   5   8    18083.57    18296.80    195.64 o 
   3   5   8      314.52      347.81     40.85 o 
   4   5   8    29532.34    28341.09    957.78 o 
   5   5   8      270.36      269.20     50.47 o 
   6   5   8     6413.36     6116.93    196.36 o 
   7   5   8       77.85      122.08     59.53 o 
   8   5   8     4518.14     4195.20    123.68 o 
   9   5   8      136.00      134.84     58.60 o 
  10   5   8     9033.08     8843.01    191.34 o 
  -6   6   8     5235.36     5024.31    140.29 o 
  -5   6   8       56.49       36.27     86.73 o 
  -4   6   8    12408.08    11589.23    265.96 o 
  -3   6   8       35.39       86.73     87.51 o 
  -2   6   8     2816.60     2709.65    145.44 o 
  -1   6   8     4940.89     5415.61    200.43 o 
   0   6   8     3029.00     3295.91    247.14 o 
   1   6   8     2559.28     3045.21    158.11 o 
   2   6   8    21706.41    22143.60   1154.54 o 
   3   6   8      161.43      152.67     34.30 o 
   4   6   8    14873.12    14767.68    171.11 o 
   5   6   8     3968.25     3899.37     97.69 o 
   6   6   8      192.94      162.19     44.66 o 
   7   6   8     9473.83     8682.94    174.10 o 
   8   6   8     4706.59     4306.65    177.28 o 
   9   6   8      284.51      203.64     62.71 o 
  10   6   8     4981.44     4659.29    140.34 o 
  -5   7   8      118.62      149.02     98.56 o 
  -4   7   8     3366.89     3168.88    172.32 o 
  -3   7   8     8518.22     7677.63    236.58 o 
  -2   7   8       81.94       78.84    100.92 o 
  -1   7   8    11553.11    12098.59    292.39 o 
   0   7   8     1436.01     1508.44     88.80 o 
   1   7   8      936.52     1199.46    125.86 o 
   2   7   8     2493.65     2761.51    158.86 o 
   3   7   8     6379.84     6408.16    107.05 o 
   4   7   8     1670.64     1702.54    136.61 o 
   5   7   8    22916.78    23098.19    415.47 o 
   6   7   8      199.98      226.31     83.58 o 
   7   7   8     6301.60     5460.90    211.62 o 
   8   7   8      296.47      292.56     91.47 o 
   9   7   8       31.12       85.15     93.82 o 
  10   7   8       78.05       90.67    105.65 o 
  -4   8   8       44.88       29.17    108.80 o 
  -3   8   8    10515.51    10324.43    290.10 o 
  -2   8   8      574.96      603.40    119.10 o 
  -1   8   8     8039.60     8743.54    265.92 o 
   0   8   8      576.87      626.26     77.27 o 
   1   8   8       36.35       78.05     68.04 o 
   2   8   8     1146.16     1275.39    128.64 o 
   3   8   8    10955.56    11205.77    296.23 o 
   4   8   8      322.90      385.64    107.25 o 
   5   8   8    15175.12    14531.18    342.71 o 
   6   8   8     3373.58     3266.12    174.73 o 
   7   8   8     3123.58     2846.93    171.51 o 
   8   8   8     2159.22     1837.62    136.62 o 
   9   8   8     1745.65     1289.87    133.41 o 
  -3   9   8     3577.69     3730.98    202.36 o 
  -2   9   8     2266.11     2522.10    191.12 o 
  -1   9   8      524.20      696.32     92.76 o 
   0   9   8     9858.69    11319.26    669.60 o 
   1   9   8      386.37      512.56     84.54 o 
   2   9   8     3198.43     3761.98    133.01 o 
   3   9   8     2614.49     2671.51    177.78 o 
   4   9   8      840.21      794.47    127.02 o 
   5   9   8     1163.07     1196.35    143.62 o 
   6   9   8     9329.40     8478.64    271.63 o 
   7   9   8       24.74       43.36     93.03 o 
   8   9   8     9245.00     8587.50    266.70 o 
  -2  10   8     6203.45     6784.03    674.72 o 
  -1  10   8       23.98        8.70     87.09 o 
   0  10   8     8141.22     9330.82    332.01 o 
   1  10   8      781.06      837.34     77.19 o 
   2  10   8     1067.85     1173.16    102.53 o 
   3  10   8      992.20      931.83    134.92 o 
   4  10   8     4283.08     4454.45    212.79 o 
   5  10   8       69.71       70.96    102.50 o 
   6  10   8     9365.36     9627.57    295.35 o 
   7  10   8      195.27      188.45    104.87 o 
  -1  11   8      699.03      836.04    104.32 o 
   0  11   8     1607.40     1860.94    128.87 o 
   1  11   8     5125.97     5768.95    204.22 o 
   2  11   8        7.18       22.98     66.22 o 
   3  11   8     5478.22     6271.71    178.76 o 
   4  11   8     1542.75     1319.70    149.97 o 
   5  11   8      154.50      175.04    112.75 o 
   6  11   8     2132.14     1906.09    163.45 o 
  -1  -9   9     4144.01     4096.86    313.52 o 
   0  -9   9      163.61       21.95     73.31 o 
   1  -9   9     6954.71     6722.04    209.17 o 
   2  -9   9      160.55      119.06     92.25 o 
  -3  -8   9       62.44      100.34     50.04 o 
  -2  -8   9      944.42      897.12     76.20 o 
  -1  -8   9     4795.07     5097.42    161.28 o 
   0  -8   9       37.48       83.19     51.05 o 
   1  -8   9     4830.56     4825.42    117.91 o 
   2  -8   9     1745.28     1831.47    156.31 o 
   3  -8   9      530.36      474.80    109.63 o 
   4  -8   9     6134.70     5702.39    240.73 o 
  -4  -7   9     6753.04     7030.31    411.20 o 
  -3  -7   9       12.21       -8.63     45.48 o 
  -2  -7   9     3598.68     3720.89    122.49 o 
  -1  -7   9      282.16      267.62     48.97 o 
   0  -7   9     2102.74     2210.82    112.44 o 
   1  -7   9       19.02       10.36     68.93 o 
   2  -7   9    14976.15    15607.95    379.77 o 
   3  -7   9       32.59       10.25     93.82 o 
   4  -7   9     8201.28     8196.75    287.19 o 
   5  -7   9      260.73      227.10    108.03 o 
   6  -7   9       36.83       40.96     62.08 o 
  -5  -6   9       23.08        4.86     61.00 o 
  -4  -6   9     5177.07     5540.73    134.20 o 
  -3  -6   9     2758.11     2832.05     70.64 o 
  -2  -6   9       38.35       82.53     37.45 o 
  -1  -6   9     3859.21     4036.39    132.00 o 
   0  -6   9     4165.82     4249.82    133.93 o 
   1  -6   9      303.15      269.24     66.17 o 
   2  -6   9    12525.83    12152.52    658.59 o 
   3  -6   9      622.77      667.33    117.53 o 
   4  -6   9     2981.73     3009.38     93.44 o 
   5  -6   9     6552.29     6911.40    143.85 o 
   6  -6   9      364.86      307.36     63.89 o 
   7  -6   9     2912.91     3004.58    196.32 o 
  -6  -5   9     2268.42     2370.93    101.33 o 
  -5  -5   9     2146.04     2399.08     99.72 o 
  -4  -5   9     1222.23     1310.45     75.50 o 
  -3  -5   9    12273.32    12545.84    132.48 o 
  -2  -5   9      159.72      212.68     42.42 o 
  -1  -5   9     9168.24     9184.79    154.53 o 
   0  -5   9     1101.09     1236.51     71.28 o 
   1  -5   9      186.88      259.22     60.15 o 
   2  -5   9     1225.82     1298.40     80.03 o 
   3  -5   9    10085.38    10012.28    142.00 o 
   4  -5   9      147.49      131.41     91.86 o 
   5  -5   9    17351.74    17334.90    211.72 o 
   6  -5   9       30.42       85.40     55.07 o 
   7  -5   9     1999.90     2111.74    104.61 o 
   8  -5   9        6.20      -42.04     67.06 o 
  -6  -4   9      176.79      350.19     57.70 o 
  -5  -4   9     5933.90     6233.62    135.57 o 
  -4  -4   9      114.10       81.20     48.88 o 
  -3  -4   9    11404.82    12060.42    158.84 o 
  -2  -4   9     1187.16     1204.61     55.80 o 
  -1  -4   9     2108.93     2123.58     65.44 o 
   0  -4   9     4754.19     4644.71     82.75 o 
   1  -4   9     1625.61     1703.79     81.95 o 
   2  -4   9     3085.13     3027.85     60.67 o 
   3  -4   9    15075.69    14724.67    153.16 o 
   4  -4   9       55.58       88.30     39.48 o 
   5  -4   9     7553.32     7795.09    140.00 o 
   6  -4   9     6537.85     6427.34    231.46 o 
   7  -4   9      218.70      196.94     59.85 o 
   8  -4   9     4591.93     4768.95    146.55 o 
  -7  -3   9      509.04      474.88     68.30 o 
  -6  -3   9     2990.46     3348.75    161.99 o 
  -5  -3   9     4952.52     5137.06    179.68 o 
  -4  -3   9       82.43      104.07     81.21 o 
  -3  -3   9     1032.55     1131.14     77.44 o 
  -2  -3   9    12788.57    13171.54    147.59 o 
  -1  -3   9      569.83      642.13     47.41 o 
   0  -3   9    17823.55    18019.84    153.61 o 
   1  -3   9     1627.77     1557.55     48.50 o 
   2  -3   9     1282.32     1391.87    140.13 o 
   3  -3   9     1074.58     1132.49     45.37 o 
   4  -3   9     4486.21     4445.28    107.70 o 
   5  -3   9       36.34       47.71     41.62 o 
   6  -3   9    23612.99    23586.35    346.77 o 
   7  -3   9      141.10       99.98     54.65 o 
   8  -3   9     6262.50     6466.04    161.38 o 
   9  -3   9       12.98       22.09     72.83 o 
  -7  -2   9      139.32      149.02     96.98 o 
  -6  -2   9     1285.54     1348.69    112.85 o 
  -5  -2   9      668.80      676.81    102.55 o 
  -4  -2   9     4072.01     4430.09    154.29 o 
  -3  -2   9      352.27      320.19     74.13 o 
  -2  -2   9    20457.12    21084.16    366.52 o 
  -1  -2   9      669.58      725.46     61.44 o 
   0  -2   9    16362.81    16708.46    380.11 o 
   1  -2   9     7208.66     7220.76     86.94 o 
   2  -2   9      647.36      616.68     48.21 o 
   3  -2   9     5826.91     5517.17     89.14 o 
   4  -2   9    13834.64    13409.64    263.13 o 
   5  -2   9      316.46      343.61     50.88 o 
   6  -2   9    23819.80    23618.96    245.45 o 
   7  -2   9     3435.42     3329.74    112.26 o 
   8  -2   9     1419.06     1393.88     90.97 o 
   9  -2   9     4889.47     5138.62    154.11 o 
  -7  -1   9     4631.68     4896.52    188.27 o 
  -6  -1   9       98.49       78.06     89.09 o 
  -5  -1   9     6555.95     6735.54    191.83 o 
  -4  -1   9     3744.47     3973.44    144.76 o 
  -3  -1   9      971.10      847.53     87.59 o 
  -2  -1   9    10690.19    10550.91    163.17 o 
  -1  -1   9     6648.06     6527.66     66.72 o 
   0  -1   9     1444.17     1356.33     59.84 o 
   1  -1   9    31395.44    31043.02    436.71 o 
   2  -1   9      929.48      931.65     21.93 o 
   3  -1   9     8607.29     8066.19    112.66 o 
   4  -1   9     2579.38     2654.57     95.80 o 
   5  -1   9      778.36      929.09     73.33 o 
   6  -1   9     2468.48     2473.43    127.63 o 
   7  -1   9    16704.23    16419.53    307.79 o 
   8  -1   9       72.05       82.22     46.05 o 
   9  -1   9     9207.52     9666.86    283.43 o 
  10  -1   9       15.15       41.79    132.45 o 
  -7   0   9    10953.96    11237.81    261.44 o 
  -6   0   9       92.82       33.90     74.11 o 
  -5   0   9     5587.45     5982.57    183.76 o 
  -4   0   9       51.05       42.58     82.00 o 
  -3   0   9      627.58      620.11     34.26 o 
  -2   0   9       36.39       88.09     34.89 o 
  -1   0   9    21317.36    21788.76    197.86 o 
   0   0   9      270.61      264.56     38.55 o 
   1   0   9    26484.69    26006.36    340.33 o 
   2   0   9     1984.91     1863.64     46.48 o 
   3   0   9     1011.06      991.99     35.25 o 
   4   0   9     3487.42     3470.07     86.60 o 
   5   0   9    11120.25    11170.24    376.54 o 
   6   0   9     1564.10     1667.11     93.15 o 
   7   0   9    14689.67    14338.31    324.75 o 
   8   0   9      776.89      882.47     85.95 o 
   9   0   9     5585.24     5640.91    174.37 o 
  10   0   9     3488.44     3446.11    244.23 o 
  -7   1   9     3446.30     3352.68    157.28 o 
  -6   1   9     2607.00     2613.26    142.99 o 
  -5   1   9      566.16      627.07     89.13 o 
  -4   1   9    10371.13     9998.79    121.00 o 
  -3   1   9     2131.67     2157.92     63.99 o 
  -2   1   9     2761.83     2908.89     71.16 o 
  -1   1   9     9164.97     8869.75    135.86 o 
   0   1   9     3133.85     3050.55     79.02 o 
   1   1   9     4088.00     3813.17     93.71 o 
   2   1   9    21602.02    20555.59    203.15 o 
   3   1   9        6.88       46.64     19.16 o 
   4   1   9    27263.49    24857.56    860.75 o 
   5   1   9     3509.98     3629.44    120.22 o 
   6   1   9       57.23       50.51     56.99 o 
   7   1   9     1380.15     1461.16     91.58 o 
   8   1   9     7768.06     8103.24    190.76 o 
   9   1   9     1301.73     1348.94    101.62 o 
  10   1   9    13091.09    13448.00    423.46 o 
  -7   2   9      190.20      139.56     96.20 o 
  -6   2   9    10548.43     9966.81    239.22 o 
  -5   2   9      277.86      237.38     45.84 o 
  -4   2   9    13854.04    13961.50    310.06 o 
  -3   2   9       64.35       73.92     37.00 o 
  -2   2   9      796.92      753.75     47.77 o 
  -1   2   9        1.96       34.33     31.93 o 
   0   2   9    11538.11    11947.94    220.22 o 
   1   2   9      831.52      822.73     39.74 o 
   2   2   9    40309.53    38079.99    199.86 o 
   3   2   9      506.48      461.73     33.23 o 
   4   2   9    11627.80    11885.71    192.52 o 
   5   2   9     5317.64     5592.99    240.28 o 
   6   2   9     1612.61     1484.95     86.85 o 
   7   2   9     1319.86     1182.33     83.04 o 
   8   2   9    13229.43    13438.40    346.84 o 
   9   2   9       61.48       70.91     70.41 o 
  10   2   9    10133.36    10314.78    227.27 o 
  -6   3   9     9239.18     8946.49    149.42 o 
  -5   3   9     1548.89     1469.45     73.96 o 
  -4   3   9     1873.81     1772.05     91.21 o 
  -3   3   9     9690.32     9166.12    219.58 o 
  -2   3   9      196.17      189.68     62.69 o 
  -1   3   9     9469.43     9391.15    144.87 o 
   0   3   9     9268.10     9544.95    194.05 o 
   1   3   9      294.58      358.08     34.76 o 
   2   3   9    20338.52    19213.64    219.07 o 
   3   3   9    19430.54    17579.31    153.75 o 
   4   3   9       72.58       77.79     18.47 o 
   5   3   9    22017.52    21909.32    264.03 o 
   6   3   9     1735.76     1721.65     92.27 o 
   7   3   9     2762.81     2751.67    110.86 o 
   8   3   9     3964.54     3936.39    130.94 o 
   9   3   9     3964.02     4135.99    143.50 o 
  10   3   9     2148.69     2046.14    116.36 o 
  -6   4   9      397.37      316.48     63.65 o 
  -5   4   9     6019.04     5979.94    151.29 o 
  -4   4   9       90.84       75.36     47.79 o 
  -3   4   9    18879.54    17628.01    561.29 o 
  -2   4   9        4.61       -6.31     66.23 o 
  -1   4   9     6006.34     6078.69    180.89 o 
   0   4   9      150.35      222.25     47.48 o 
   1   4   9     3338.10     3360.86     97.74 o 
   2   4   9       31.98       41.13     39.49 o 
   3   4   9    31604.89    30684.22    831.52 o 
   4   4   9       89.81      152.01     42.81 o 
   5   4   9    21133.32    20677.61    769.56 o 
   6   4   9      714.73      701.76     69.76 o 
   7   4   9      240.56      269.22     62.84 o 
   8   4   9     1408.91     1552.05     90.08 o 
   9   4   9     7268.39     7280.08    259.68 o 
  10   4   9      256.76      219.79     99.36 o 
  -6   5   9      645.63      583.26     80.85 o 
  -5   5   9     6815.41     6330.75    173.95 o 
  -4   5   9       23.55       12.46     57.02 o 
  -3   5   9     8737.62     8441.90    216.07 o 
  -2   5   9     5751.02     5341.43    179.92 o 
  -1   5   9       38.75       72.53     82.00 o 
   0   5   9    10620.17    11087.04    654.44 o 
   1   5   9     6974.86     6837.05    160.46 o 
   2   5   9      488.02      714.37    159.74 o 
   3   5   9    11470.25    11286.98    530.43 o 
   4   5   9     3840.80     3871.57    185.63 o 
   5   5   9     3162.59     3181.71    100.21 o 
   6   5   9    17071.69    16457.77    221.94 o 
   7   5   9     1219.83     1195.98     77.17 o 
   8   5   9     5811.13     5459.40    141.88 o 
   9   5   9     1895.59     1729.21     95.54 o 
  10   5   9      372.30      259.37     74.65 o 
  -5   6   9      725.89      735.08     79.48 o 
  -4   6   9     2848.06     2797.91    152.50 o 
  -3   6   9      127.51      119.85     88.31 o 
  -2   6   9    16628.88    16252.45    317.56 o 
  -1   6   9      386.52      512.64    104.89 o 
   0   6   9    11951.84    12758.32    975.04 o 
   1   6   9      238.80      359.01     47.78 o 
   2   6   9      268.49      318.06     44.53 o 
   3   6   9       73.70       48.68     34.83 o 
   4   6   9    18568.59    19138.20   1094.01 o 
   5   6   9       48.48       53.24     39.36 o 
   6   6   9    23596.04    22889.13    246.63 o 
   7   6   9      441.41      364.02     56.96 o 
   8   6   9     2019.05     2032.85     93.32 o 
   9   6   9      210.90      162.83     59.48 o 
  10   6   9     1344.51     1174.57     85.85 o 
  -5   7   9     1251.69      858.53    121.52 o 
  -4   7   9     5927.03     5342.06    212.23 o 
  -3   7   9      176.54      111.18     92.25 o 
  -2   7   9    10948.03    10781.60    279.25 o 
  -1   7   9     2868.60     2899.09    171.51 o 
   0   7   9     3689.64     3965.01    140.41 o 
   1   7   9     7801.95     7977.28    177.06 o 
   2   7   9     2924.20     2830.94    101.59 o 
   3   7   9     3368.79     3331.56     98.08 o 
   4   7   9    12328.43    13607.44    341.32 o 
   5   7   9      114.07      121.42     91.46 o 
   6   7   9     7928.83     7894.62    264.34 o 
   7   7   9     8858.71     8332.39    260.49 o 
   8   7   9      162.07      120.64    100.14 o 
   9   7   9     6178.92     5310.41    221.76 o 
  -4   8   9     1634.36     1509.96    151.55 o 
  -3   8   9      708.55      737.54    135.68 o 
  -2   8   9     1232.46     1217.67    137.31 o 
  -1   8   9     8921.36     9425.23    279.55 o 
   0   8   9       63.05       -6.31    111.17 o 
   1   8   9    14638.88    16164.68    247.32 o 
   2   8   9      162.61      136.41     92.26 o 
   3   8   9      711.40      821.24    133.32 o 
   4   8   9      145.84       73.33    104.08 o 
   5   8   9     7119.03     7683.70    270.48 o 
   6   8   9       66.11       68.59    103.28 o 
   7   8   9    14651.67    14332.93    344.53 o 
   8   8   9       87.36       65.44     86.73 o 
   9   8   9     3511.94     3116.50    181.00 o 
  -3   9   9     2137.68     1902.14    170.55 o 
  -2   9   9       84.61      149.02    104.07 o 
  -1   9   9     8070.79     8740.75    281.63 o 
   0   9   9      313.98      342.25    120.65 o 
   1   9   9     5873.25     6592.61    172.77 o 
   2   9   9     5591.18     6046.88    165.24 o 
   3   9   9      138.28        1.58    100.93 o 
   4   9   9     3012.28     3487.03    200.75 o 
   5   9   9     6738.20     6752.85    260.00 o 
   6   9   9        5.45       15.77     96.97 o 
   7   9   9     6968.04     6446.60    249.65 o 
   8   9   9     1257.27     1216.81    130.99 o 
  -2  10   9      203.64      262.57    139.57 o 
  -1  10   9      931.36     1047.70    157.79 o 
   0  10   9     4281.42     4736.10    238.07 o 
   1  10   9      647.90      645.79     96.09 o 
   2  10   9    12011.49    13244.96    323.86 o 
   3  10   9      285.87      205.03    123.80 o 
   4  10   9     3710.84     4193.66    220.59 o 
   5  10   9      222.30      241.29    124.59 o 
   6  10   9      898.35      796.81    129.38 o 
   7  10   9       19.22      -37.05    111.16 o 
   0  11   9     5392.94     5424.34    242.96 o 
   1  11   9      186.27      180.90     87.05 o 
   2  11   9     7350.19     8278.38    198.61 o 
   3  11   9     1697.45     1687.86    122.46 o 
   4  11   9      143.82      123.79    118.27 o 
   5  11   9     2168.97     2283.60    189.51 o 
   6  11   9     2009.90     1940.63    180.80 o 
  -2  -8  10      186.59      157.92     66.64 o 
  -1  -8  10      289.48      376.83     75.00 o 
   0  -8  10      148.55      171.86     57.67 o 
   1  -8  10     3351.38     3453.59    145.88 o 
   2  -8  10       99.64       85.94    105.65 o 
   3  -8  10     6486.25     6388.80    268.51 o 
  -4  -7  10     1204.43     1252.89     90.00 o 
  -3  -7  10     1678.00     1816.22     96.61 o 
  -2  -7  10     4915.54     5519.23    167.26 o 
  -1  -7  10      295.42      260.93     54.16 o 
   0  -7  10     3570.60     3782.32    143.19 o 
   1  -7  10     1706.24     1621.79    109.73 o 
   2  -7  10       11.23       16.56    104.86 o 
   3  -7  10     2708.19     2479.06    180.12 o 
   4  -7  10     7182.97     6793.30    273.44 o 
   5  -7  10       82.94       26.02    116.69 o 
  -4  -6  10     5172.87     5589.44    140.17 o 
  -3  -6  10       19.49       17.26     50.53 o 
  -2  -6  10    14374.97    14892.44    181.93 o 
  -1  -6  10       15.53        8.52     66.50 o 
   0  -6  10     2287.70     2596.50    140.99 o 
   1  -6  10      288.77      294.93     68.42 o 
   2  -6  10     1460.76     1574.00    110.11 o 
   3  -6  10      296.26      241.31    106.46 o 
   4  -6  10    13892.72    13506.84    379.35 o 
   5  -6  10      473.45      341.50    119.88 o 
   6  -6  10     6759.61     6553.84    208.37 o 
  -5  -5  10     1585.48     1691.19     90.13 o 
  -4  -5  10     7011.85     7412.86    146.52 o 
  -3  -5  10       99.50      166.70     48.80 o 
  -2  -5  10     5378.11     5443.81    107.63 o 
  -1  -5  10     5438.57     5609.53    106.09 o 
   0  -5  10       92.09      103.92     60.81 o 
   1  -5  10     6959.13     7019.13    162.21 o 
   2  -5  10     2552.80     2588.28    106.77 o 
   3  -5  10      978.80      986.32    128.62 o 
   4  -5  10     5328.24     5057.76    249.44 o 
   5  -5  10     4889.10     5073.15    132.97 o 
   6  -5  10      757.07      747.97     71.76 o 
   7  -5  10     7185.87     7494.50    171.43 o 
  -6  -4  10       73.42       52.03     68.29 o 
  -5  -4  10     1344.82     1464.47     83.15 o 
  -4  -4  10     1108.55     1210.20     73.55 o 
  -3  -4  10     3697.83     3537.95     91.17 o 
  -2  -4  10       19.97       41.43     40.30 o 
  -1  -4  10    15509.19    15619.23    188.86 o 
   0  -4  10      300.05      253.50     36.97 o 
   1  -4  10    12095.76    12276.86    193.38 o 
   2  -4  10       85.43      102.98     48.81 o 
   3  -4  10      465.10      510.17     64.49 o 
   4  -4  10        0.61       84.63     40.65 o 
   5  -4  10    11157.03    11475.18    172.17 o 
   6  -4  10       18.68       -4.09     49.12 o 
   7  -4  10    10574.31    10644.86    192.02 o 
   8  -4  10      440.13      296.31     74.60 o 
  -6  -3  10     2774.68     3005.87    165.90 o 
  -5  -3  10       57.67       92.25     95.40 o 
  -4  -3  10     1762.60     1882.22    118.43 o 
  -3  -3  10     6776.49     6994.55    211.48 o 
  -2  -3  10      235.13      317.69     42.07 o 
  -1  -3  10    13071.64    13465.94    226.27 o 
   0  -3  10     4531.03     4597.49    113.43 o 
   1  -3  10     1765.68     1768.32     67.53 o 
   2  -3  10    14168.16    13689.90    188.81 o 
   3  -3  10     1765.07     1771.03     79.76 o 
   4  -3  10     3245.05     3312.59    196.90 o 
   5  -3  10     5248.20     5426.49    118.83 o 
   6  -3  10     1101.41     1209.13     76.09 o 
   7  -3  10     4185.05     4369.05    461.16 o 
   8  -3  10     8387.86     8745.49    257.04 o 
   9  -3  10        9.28      -20.63     76.58 o 
  -6  -2  10     9359.23     9895.65    247.67 o 
  -5  -2  10       66.57       53.61     93.82 o 
  -4  -2  10     4335.76     4595.53    163.79 o 
  -3  -2  10     1924.88     1956.98    115.30 o 
  -2  -2  10      365.52      322.62     63.61 o 
  -1  -2  10     1164.10     1187.48     74.59 o 
   0  -2  10    20006.72    20223.52    407.48 o 
   1  -2  10       20.71       72.75     23.05 o 
   2  -2  10    22461.72    21395.02    645.42 o 
   3  -2  10       57.67       64.77     22.64 o 
   4  -2  10      346.56      361.58     45.85 o 
   5  -2  10      123.71      173.47     96.98 o 
   6  -2  10     5324.72     5705.42    273.27 o 
   7  -2  10       21.16       20.73     52.89 o 
   8  -2  10    16803.65    16625.41    243.17 o 
   9  -2  10      109.87      106.40     70.16 o 
  -6  -1  10     7653.79     8131.64    229.14 o 
  -5  -1  10     1152.35      957.98    103.37 o 
  -4  -1  10      779.14      796.80    100.19 o 
  -3  -1  10     2957.10     2810.26    123.32 o 
  -2  -1  10     4397.78     4410.66    116.78 o 
  -1  -1  10     1919.94     1918.35     80.46 o 
   0  -1  10    20780.58    20689.99    139.48 o 
   1  -1  10     2128.16     2025.83     71.12 o 
   2  -1  10     9551.36     9096.63     68.30 o 
   3  -1  10    12602.82    11272.30    405.91 o 
   4  -1  10      302.67      321.14     47.63 o 
   5  -1  10     8352.99     8551.57    359.25 o 
   6  -1  10     8833.34     9038.01    709.72 o 
   7  -1  10       69.84      208.13    113.54 o 
   8  -1  10     6655.11     6881.32    193.45 o 
   9  -1  10     3312.60     3696.45    259.23 o 
  -6   0  10      774.86      659.48    113.59 o 
  -5   0  10     8124.83     8509.33    223.76 o 
  -4   0  10       16.28      -19.71     85.15 o 
  -3   0  10    12711.82    12753.71    236.87 o 
  -2   0  10     1683.87     1650.47     82.98 o 
  -1   0  10     1562.66     1571.20     43.83 o 
   0   0  10     4252.88     4106.89     80.00 o 
   1   0  10    11936.04    11262.11    142.94 o 
   2   0  10      351.15      359.80     30.70 o 
   3   0  10    25947.30    24601.84    257.47 o 
   4   0  10      174.21      226.22     25.07 o 
   5   0  10     7400.11     7865.08    178.45 o 
   6   0  10        0.21        1.41     57.77 o 
   7   0  10     1916.44     2029.65    112.52 o 
   8   0  10       95.54       64.63     68.75 o 
   9   0  10    11075.97    10704.25    241.22 o 
  10   0  10       19.75       25.43     76.67 o 
  -6   1  10      433.84      294.95    105.68 o 
  -5   1  10    12435.90    12084.80    259.55 o 
  -4   1  10      681.39      654.75    100.18 o 
  -3   1  10     8489.95     8367.18    108.69 o 
  -2   1  10     3286.52     3455.29     74.84 o 
  -1   1  10     1240.26     1224.77     45.77 o 
   0   1  10      910.88      949.84     44.18 o 
   1   1  10    18884.65    18284.27    177.56 o 
   2   1  10       49.60       34.21     24.49 o 
   3   1  10    15780.57    14619.90    130.47 o 
   4   1  10    11198.02    10304.18    135.66 o 
   5   1  10      284.93      322.13     63.83 o 
   6   1  10    10376.44    10340.02    212.41 o 
   7   1  10     5073.45     4907.11    159.98 o 
   8   1  10      398.83      393.66     80.51 o 
   9   1  10     7464.87     7568.81    199.11 o 
  10   1  10      647.65      622.13     98.92 o 
  -6   2  10        3.60       -2.37     74.11 o 
  -5   2  10     3065.36     2771.55    142.25 o 
  -4   2  10    10930.47    10623.59    411.74 o 
  -3   2  10      447.32      390.43     43.18 o 
  -2   2  10    16844.14    16564.62    489.57 o 
  -1   2  10     1061.35     1036.90     47.74 o 
   0   2  10     4505.29     4473.01    170.38 o 
   1   2  10     4955.82     4375.36    195.83 o 
   2   2  10     4636.03     4317.90     75.53 o 
   3   2  10     2542.65     2398.70     59.11 o 
   4   2  10    35489.46    34600.02    396.58 o 
   5   2  10       38.00       65.94     57.22 o 
   6   2  10    11182.77    11320.02    215.49 o 
   7   2  10       21.94       57.78     63.23 o 
   8   2  10        8.15       73.36     72.35 o 
   9   2  10      333.10      257.87     73.85 o 
  10   2  10     6359.41     6407.54    191.82 o 
  -6   3  10     1125.06     1151.20    119.93 o 
  -5   3  10      117.48       62.49     50.07 o 
  -4   3  10    15585.90    15068.42    733.83 o 
  -3   3  10       37.28       27.49     46.49 o 
  -2   3  10    19141.67    18742.64    375.25 o 
  -1   3  10      454.30      491.64     45.02 o 
   0   3  10        9.17       26.60     34.07 o 
   1   3  10     2212.60     2239.94     87.61 o 
   2   3  10     7941.19     7948.46    149.70 o 
   3   3  10       81.89       85.41     26.24 o 
   4   3  10    25656.35    25640.53    355.99 o 
   5   3  10     2760.50     2763.84    109.40 o 
   6   3  10     3489.45     3453.32    124.36 o 
   7   3  10     5115.79     5277.93    213.05 o 
   8   3  10     1197.32     1119.29    139.69 o 
   9   3  10     4015.51     3880.42    263.75 o 
  10   3  10     5631.97     5545.84    172.12 o 
  -6   4  10     2154.02     2020.47    118.83 o 
  -5   4  10      535.17      529.57     67.04 o 
  -4   4  10     4960.46     4600.87    225.19 o 
  -3   4  10     3077.98     2920.10    200.78 o 
  -2   4  10     3300.29     2992.15     95.89 o 
  -1   4  10    15437.84    14954.35    771.83 o 
   0   4  10     1741.00     1865.80    111.36 o 
   1   4  10     9726.00     9384.90    162.75 o 
   2   4  10     3707.62     3874.89    137.73 o 
   3   4  10       76.39       51.82     43.35 o 
   4   4  10     1988.43     1847.40    125.62 o 
   5   4  10    17645.97    18069.79    507.02 o 
   6   4  10      496.25      549.81     63.67 o 
   7   4  10    15809.19    15646.81    247.01 o 
   8   4  10      372.74      394.40     68.26 o 
   9   4  10     1085.69     1290.44     97.06 o 
  10   4  10       68.22       73.46     73.27 o 
  -5   5  10      180.51      114.53     60.77 o 
  -4   5  10        0.81       31.99     76.47 o 
  -3   5  10     7124.04     6795.02    143.82 o 
  -2   5  10      147.04       90.68     85.16 o 
  -1   5  10    22492.15    23849.41    375.85 o 
   0   5  10     1206.90     1307.59    102.61 o 
   1   5  10     4591.47     4593.57    126.73 o 
   2   5  10     1768.97     1715.46    118.47 o 
   3   5  10     3009.56     3036.57     98.20 o 
   4   5  10      114.26      113.70     45.78 o 
   5   5  10    14660.61    14499.17    745.54 o 
   6   5  10     1058.00      968.03     78.13 o 
   7   5  10    11372.83    11022.89    196.72 o 
   8   5  10     3746.31     3756.16    126.44 o 
   9   5  10        4.32       43.03     59.66 o 
  10   5  10     1985.76     2003.19    109.13 o 
  -5   6  10      653.81      575.66    110.82 o 
  -4   6  10     2015.79     1861.58    162.66 o 
  -3   6  10     6041.12     5645.90    201.21 o 
  -2   6  10      262.19      246.82    104.09 o 
  -1   6  10     5161.01     5698.44    210.67 o 
   0   6  10    12299.61    12956.88    300.60 o 
   1   6  10       91.38       92.86     41.67 o 
   2   6  10    14923.37    15613.30    319.91 o 
   3   6  10     2690.29     2685.64     92.23 o 
   4   6  10      691.62      769.52     57.97 o 
   5   6  10     6780.28     6721.25    140.19 o 
   6   6  10     6632.20     6755.70    286.67 o 
   7   6  10       95.66      114.18     50.59 o 
   8   6  10    14441.29    13896.31    219.23 o 
   9   6  10       26.49       32.39     59.17 o 
  10   6  10     3698.31     3426.95    127.63 o 
  -4   7  10      840.13      728.92    115.18 o 
  -3   7  10       29.88       54.40     93.82 o 
  -2   7  10     5187.08     5380.19    209.79 o 
  -1   7  10      238.32      229.47    115.13 o 
   0   7  10    23152.26    25657.45    431.86 o 
   1   7  10       27.15        4.52     71.50 o 
   2   7  10     6511.79     6785.93    686.81 o 
   3   7  10      787.34      872.11    116.37 o 
   4   7  10      506.94      574.21    128.57 o 
   5   7  10      513.61      623.11    134.88 o 
   6   7  10     8609.11     8405.08    282.71 o 
   7   7  10      803.47      783.38    132.54 o 
   8   7  10     8996.61     8482.29    278.64 o 
   9   7  10      303.98      310.70    118.28 o 
  -3   8  10     3559.36     3526.94    197.61 o 
  -2   8  10     3346.34     3514.14    188.12 o 
  -1   8  10        3.20       10.25    104.86 o 
   0   8  10     9678.42    10678.59    300.38 o 
   1   8  10     2590.58     2711.37    122.52 o 
   2   8  10      660.70      685.50    129.37 o 
   3   8  10    10343.04    11007.37    319.75 o 
   4   8  10      893.55      887.62    138.86 o 
   5   8  10     3668.19     3797.44    215.10 o 
   6   8  10     4046.72     3816.43    217.52 o 
   7   8  10      690.58      618.43    118.32 o 
   8   8  10     2013.21     2119.22    164.23 o 
   9   8  10     6303.68     5631.41    236.79 o 
  -2   9  10       45.85       56.77    118.26 o 
  -1   9  10      583.78      716.17    134.87 o 
   0   9  10       70.25      224.70    132.46 o 
   1   9  10    11247.54    12216.37    225.75 o 
   2   9  10       41.00       -0.69     82.77 o 
   3   9  10    10036.29    10897.99    316.32 o 
   4   9  10      326.84      271.28    117.50 o 
   5   9  10      407.32      424.29    129.34 o 
   6   9  10      749.77      740.73    130.16 o 
   7   9  10     3060.91     2760.14    192.81 o 
   8   9  10       15.94      -27.59     99.34 o 
  -1  10  10     2444.71     2489.35    192.70 o 
   0  10  10      828.00     1085.49    156.99 o 
   1  10  10     5383.79     6035.42    171.75 o 
   2  10  10     1570.66     1751.76    114.07 o 
   3  10  10     2589.83     3022.07    152.46 o 
   4  10  10     5512.11     5955.87    265.22 o 
   5  10  10        1.43      -81.20    113.53 o 
   6  10  10     4192.35     4029.21    225.38 o 
   7  10  10     2718.95     2554.61    196.69 o 
   1  11  10       33.66       13.53     87.87 o 
   2  11  10     4371.75     4700.53    162.63 o 
   3  11  10       63.43       68.85     88.36 o 
   4  11  10    10785.46    11171.37    332.89 o 
   5  11  10       11.51      -85.15    137.97 o 
   0  -8  11      117.16      116.69     59.07 o 
   1  -8  11     1186.11     1299.66    113.68 o 
  -2  -7  11      185.52      185.17     53.07 o 
  -1  -7  11     5908.56     6153.40    277.09 o 
   0  -7  11     1793.01     1896.79    119.70 o 
   1  -7  11       18.24        3.39     72.05 o 
   2  -7  11     1722.96     1542.61    121.17 o 
   3  -7  11     3577.90     3534.15    221.33 o 
   4  -7  11       93.43       65.44    113.54 o 
  -4  -6  11      462.13      412.68     78.48 o 
  -3  -6  11     2040.76     2082.99     96.67 o 
  -2  -6  11     3218.89     3356.52     94.97 o 
  -1  -6  11      500.75      625.15     88.80 o 
   0  -6  11     9991.26    10544.62    307.09 o 
   1  -6  11      114.41       94.76     67.69 o 
   2  -6  11     3511.43     3346.06    133.39 o 
   3  -6  11      784.19      826.74    136.47 o 
   4  -6  11      185.24      335.90    119.06 o 
   5  -6  11      431.36      281.54    121.45 o 
   6  -6  11     6704.02     6731.66    312.90 o 
  -4  -5  11       25.09       84.15     64.02 o 
  -3  -5  11      225.91      228.63     54.09 o 
  -2  -5  11     9025.88     9129.72    141.71 o 
  -1  -5  11      266.72      271.51     74.25 o 
   0  -5  11    10510.71    11117.99    210.00 o 
   1  -5  11     1330.52     1287.61     89.18 o 
   2  -5  11     2145.31     2153.05    151.25 o 
   3  -5  11     2168.89     2162.95    107.67 o 
   4  -5  11     2347.01     2454.91    197.47 o 
   5  -5  11      739.57      849.58    141.20 o 
   6  -5  11     7747.54     7622.71    226.38 o 
   7  -5  11      151.87      134.41     62.69 o 
  -5  -4  11     3238.03     3905.78    190.05 o 
  -4  -4  11      306.83      315.41     64.02 o 
  -3  -4  11     3251.69     3405.68     94.22 o 
  -2  -4  11     3781.70     3821.41     92.12 o 
  -1  -4  11      414.76      432.48     48.76 o 
   0  -4  11     3081.64     2925.20    109.77 o 
   1  -4  11    12090.72    11899.50    200.34 o 
   2  -4  11       11.77       46.82     53.19 o 
   3  -4  11     9477.79     9503.92    240.44 o 
   4  -4  11      409.79      380.92    119.88 o 
   5  -4  11      409.70      434.87     62.07 o 
   6  -4  11     1041.39     1089.81     76.14 o 
   7  -4  11     3645.45     3598.91    330.04 o 
   8  -4  11      110.48      128.13     69.28 o 
  -5  -3  11     7863.60     8607.18    184.75 o 
  -4  -3  11      150.87      150.26     64.66 o 
  -3  -3  11      844.84      853.35     60.33 o 
  -2  -3  11      183.84      194.89     42.40 o 
  -1  -3  11     5710.77     5759.76     99.21 o 
   0  -3  11       22.88       67.40     42.83 o 
   1  -3  11    19460.77    19064.30    457.02 o 
   2  -3  11      795.30      827.39     81.26 o 
   3  -3  11     6978.06     6790.84    150.35 o 
   4  -3  11     2433.45     2186.18    174.61 o 
   5  -3  11      783.10      769.19    143.58 o 
   6  -3  11     1562.64     1438.27    187.09 o 
   7  -3  11     7236.84     7374.62    318.30 o 
   8  -3  11       14.37       -3.93     66.49 o 
  -6  -2  11     1049.61     1148.75    130.97 o 
  -5  -2  11     2993.11     3122.69    154.87 o 
  -4  -2  11     6261.83     6263.05    196.49 o 
  -3  -2  11       42.35      165.57     74.90 o 
  -2  -2  11     5089.79     5050.36    138.31 o 
  -1  -2  11     5304.18     5309.77    146.56 o 
   0  -2  11       54.45       79.24     30.37 o 
   1  -2  11     7332.13     7439.62    325.14 o 
   2  -2  11    11789.00    11112.14    250.38 o 
   3  -2  11      278.99      269.89     59.15 o 
   4  -2  11    13967.18    13300.89    372.13 o 
   5  -2  11      515.94      515.06    136.45 o 
   6  -2  11     4270.33     4078.03    250.03 o 
   7  -2  11     3139.96     3412.03    250.55 o 
   8  -2  11     1439.30     1234.39    199.68 o 
   9  -2  11      269.57      398.21    152.19 o 
  -6  -1  11     4346.90     4375.69    189.80 o 
  -5  -1  11      163.34       95.41     96.98 o 
  -4  -1  11    12682.98    12607.58    264.40 o 
  -3  -1  11      169.84      226.30     85.95 o 
  -2  -1  11     4987.70     4952.97    133.90 o 
  -1  -1  11        2.68       29.57     55.03 o 
   0  -1  11     1277.66     1237.88    118.80 o 
   1  -1  11      177.14      147.35     41.97 o 
   2  -1  11    22329.72    21396.01    207.38 o 
   3  -1  11      149.62      140.45     27.07 o 
   4  -1  11    12245.55    11209.74    582.31 o 
   5  -1  11      647.82      614.15     66.60 o 
   6  -1  11      769.35      925.87     86.04 o 
   7  -1  11     2157.01     2149.82    200.61 o 
   8  -1  11     5143.42     4732.62    284.16 o 
   9  -1  11      333.80      305.97    146.68 o 
  -6   0  11     5387.75     5137.95    200.23 o 
  -5   0  11        7.77      125.35     81.20 o 
  -4   0  11     8250.44     8179.24    219.04 o 
  -3   0  11     4487.81     4445.49    155.12 o 
  -2   0  11      189.38      175.66     63.31 o 
  -1   0  11     6388.40     6556.20    136.20 o 
   0   0  11     2266.63     2283.67     67.23 o 
   1   0  11     2116.37     2003.41     72.57 o 
   2   0  11    11209.70    10680.03    113.46 o 
   3   0  11     3402.65     3043.01     81.06 o 
   4   0  11     2214.51     2285.79    190.82 o 
   5   0  11    16215.46    16421.43    260.31 o 
   6   0  11      355.50      355.50     71.72 o 
   7   0  11     9905.55    10186.54    308.06 o 
   8   0  11     1327.97     1606.58    109.77 o 
   9   0  11        6.81      -46.72     84.88 o 
  -6   1  11      806.34      597.16    122.27 o 
  -5   1  11      873.70      809.43    102.56 o 
  -4   1  11      500.41      392.78    102.53 o 
  -3   1  11    17160.51    17186.79    289.59 o 
  -2   1  11       98.90       71.71     59.81 o 
  -1   1  11    10598.31    10957.02    268.06 o 
   0   1  11      425.40      535.50     40.76 o 
   1   1  11      320.13      289.37     44.53 o 
   2   1  11        1.62       28.58     28.16 o 
   3   1  11    12253.91    11223.39    149.31 o 
   4   1  11      285.32      238.57     59.66 o 
   5   1  11    24239.97    24383.18    319.00 o 
   6   1  11      592.64      651.49     77.74 o 
   7   1  11     3639.28     3763.64    147.95 o 
   8   1  11     1558.97     1558.26    109.68 o 
   9   1  11     1001.96     1025.58    106.04 o 
  10   1  11      451.51      471.20     93.79 o 
  -6   2  11      883.79      783.36    111.23 o 
  -5   2  11     4503.59     4277.26    169.29 o 
  -4   2  11      414.73      419.56     92.27 o 
  -3   2  11    12223.49    11869.64    146.74 o 
  -2   2  11     1483.66     1475.18    107.37 o 
  -1   2  11     3898.77     3972.27     82.71 o 
   0   2  11     8955.96     8976.01    178.59 o 
   1   2  11      288.25      290.02     35.56 o 
   2   2  11     4448.51     4228.07     77.79 o 
   3   2  11    11518.55    11340.37    193.40 o 
   4   2  11      911.99      873.01     75.83 o 
   5   2  11     6926.92     6896.87    173.21 o 
   6   2  11    10703.86    11084.36    714.55 o 
   7   2  11       46.93       41.42     62.88 o 
   8   2  11    13430.52    13700.97    260.20 o 
   9   2  11     2221.12     2124.08    123.23 o 
  10   2  11     1140.52     1115.55    108.27 o 
  -5   3  11      657.37      705.95    109.64 o 
  -4   3  11      110.28      160.69     49.72 o 
  -3   3  11     1381.49     1286.11     68.46 o 
  -2   3  11    12499.12    11983.29    408.54 o 
  -1   3  11       25.60       52.66     39.07 o 
   0   3  11    23891.43    22923.73    234.40 o 
   1   3  11       30.51       68.57     33.16 o 
   2   3  11     1472.96     1450.43     77.59 o 
   3   3  11       11.84      130.84     67.08 o 
   4   3  11     8832.60     8419.15    183.34 o 
   5   3  11       16.20       29.19     53.64 o 
   6   3  11    15676.08    16038.78    716.93 o 
   7   3  11       41.65       45.36     60.36 o 
   8   3  11    10547.98    10848.86    226.87 o 
   9   3  11      506.32      542.60     81.69 o 
  10   3  11        4.53       35.44     75.79 o 
  -5   4  11     1595.92     1500.55     85.87 o 
  -4   4  11     1687.09     1560.61    127.10 o 
  -3   4  11      541.12      458.48     61.31 o 
  -2   4  11    14907.98    13689.17    820.51 o 
  -1   4  11       45.53       93.60     47.73 o 
   0   4  11     9618.89    10260.54    264.55 o 
   1   4  11     6404.13     6047.79    204.09 o 
   2   4  11      821.14      795.04     52.15 o 
   3   4  11     2342.16     2146.84    104.19 o 
   4   4  11     4600.62     4219.35    236.01 o 
   5   4  11      919.71      876.67     93.51 o 
   6   4  11    10518.86    10568.14    259.06 o 
   7   4  11     2998.81     2930.08    122.01 o 
   8   4  11     1171.21     1169.74     97.41 o 
   9   4  11    12902.71    13411.00    618.57 o 
  10   4  11      573.42      513.53     82.25 o 
  -5   5  11     5412.01     5200.46    168.97 o 
  -4   5  11      861.54      849.69     75.64 o 
  -3   5  11      931.46      803.03     71.31 o 
  -2   5  11     4223.83     3655.13    264.65 o 
  -1   5  11     5202.90     5748.39    200.38 o 
   0   5  11       69.16       68.25     55.88 o 
   1   5  11    17543.31    17313.04    470.46 o 
   2   5  11        5.82      -12.58     51.69 o 
   3   5  11     8692.31     8292.96    160.87 o 
   4   5  11       53.86      104.34     92.64 o 
   5   5  11     1951.35     2084.40    185.61 o 
   6   5  11       12.77      -20.83     52.89 o 
   7   5  11    12091.33    12174.42    215.07 o 
   8   5  11       38.55       30.87     59.02 o 
   9   5  11    11600.20    11805.75    224.00 o 
  10   5  11      514.31      434.01     78.64 o 
  -4   6  11      721.74      660.21     78.67 o 
  -3   6  11      293.41      222.67     67.46 o 
  -2   6  11     1492.87     1361.61    127.87 o 
  -1   6  11     9088.73     9787.35    265.34 o 
   0   6  11       46.00       -2.37     94.61 o 
   1   6  11    14766.71    14539.53    226.88 o 
   2   6  11     2137.11     2155.99     90.30 o 
   3   6  11     1893.63     1806.21     92.01 o 
   4   6  11     5300.15     5376.56    425.01 o 
   5   6  11      753.18      812.27     68.26 o 
   6   6  11      540.83      543.33     64.88 o 
   7   6  11     9744.03     9557.19    200.25 o 
   8   6  11      536.38      558.72     69.74 o 
   9   6  11     4140.12     4050.97    136.57 o 
  -3   7  11     1340.28     1141.93    135.74 o 
  -2   7  11     2844.73     3046.71    176.20 o 
  -1   7  11     1939.78     2120.93    160.29 o 
   0   7  11      430.01      453.49    117.51 o 
   1   7  11     2726.43     2740.53    120.04 o 
   2   7  11    10420.62    10468.46    441.92 o 
   3   7  11       99.02      123.58     48.89 o 
   4   7  11    15164.33    15963.95    400.96 o 
   5   7  11        0.88      -22.86    108.80 o 
   6   7  11       87.91      186.07    131.67 o 
   7   7  11       42.39      -10.25    111.17 o 
   8   7  11     6960.88     6390.20    255.20 o 
   9   7  11       16.92       40.21     93.82 o 
  -3   8  11      180.14      145.87    105.66 o 
  -2   8  11      293.62      418.73    129.32 o 
  -1   8  11      871.05      904.10    142.01 o 
   0   8  11     3725.13     4133.88    207.17 o 
   1   8  11      489.60      575.95     90.34 o 
   2   8  11    12024.46    13813.94    344.75 o 
   3   8  11     1226.84     1233.51    145.21 o 
   4   8  11     5382.10     6159.27    270.03 o 
   5   8  11     2604.87     2814.17    199.88 o 
   6   8  11      221.02      183.73    131.68 o 
   7   8  11     1010.88     1047.79    142.81 o 
   8   8  11     3808.47     3636.71    215.04 o 
  -1   9  11     5728.21     5422.28    239.09 o 
   0   9  11     2113.77     2210.22    175.30 o 
   1   9  11       47.29      101.45     80.88 o 
   2   9  11     2708.65     2822.24    133.60 o 
   3   9  11     4233.06     4882.91    228.60 o 
   4   9  11      856.59      734.48    154.63 o 
   5   9  11    11439.25    12387.91    364.26 o 
   6   9  11       80.24       85.15    108.02 o 
   7   9  11     1459.07     1410.36    172.84 o 
   8   9  11      157.72      105.66    120.64 o 
   0  10  11      408.90      449.51    130.12 o 
   1  10  11     1012.42     1147.26    106.82 o 
   2  10  11      120.17      116.55     85.32 o 
   3  10  11     6665.84     7710.56    248.78 o 
   4  10  11       52.89       34.69    122.99 o 
   5  10  11     6352.36     6505.21    289.90 o 
   6  10  11     1524.20     1641.66    189.42 o 
   3  11  11     2273.38     2528.02    137.99 o 
   0  -7  12        8.16       -3.11     77.80 o 
   1  -7  12     5711.55     6063.30    461.12 o 
   2  -7  12        9.96       -2.29     79.30 o 
   3  -7  12     1380.94     1490.73    172.83 o 
  -2  -6  12      996.38      909.46     87.26 o 
  -1  -6  12     7848.02     8520.81    236.30 o 
   0  -6  12      209.36      259.18     80.56 o 
   1  -6  12     2277.39     2403.60    120.96 o 
   2  -6  12     3507.60     3686.18    148.61 o 
   3  -6  12       37.54       22.86    115.90 o 
   4  -6  12     4436.00     4243.42    257.85 o 
   5  -6  12     2232.33     1983.59    207.68 o 
  -3  -5  12      377.67      444.77    108.04 o 
  -2  -5  12      650.97      586.83     90.32 o 
  -1  -5  12      374.52      359.53     79.92 o 
   0  -5  12     4366.81     4481.15    204.10 o 
   1  -5  12       27.01       18.72     65.27 o 
   2  -5  12    11066.19    11305.96    489.48 o 
   3  -5  12       25.49       18.92    126.14 o 
   4  -5  12     6406.58     6471.93    293.93 o 
   5  -5  12      101.49       81.21    135.61 o 
   6  -5  12      861.95      931.67    167.24 o 
  -4  -4  12     2121.18     2418.10    103.62 o 
  -3  -4  12     2277.79     2448.72     85.32 o 
  -2  -4  12      215.08      230.14     52.78 o 
  -1  -4  12     1916.34     1836.49    104.13 o 
   0  -4  12     8121.56     8348.54    236.50 o 
   1  -4  12      181.89      209.59     68.41 o 
   2  -4  12     9502.91     9220.54    183.58 o 
   3  -4  12     2311.26     2308.05    196.68 o 
   4  -4  12     1436.01     1524.14    176.01 o 
   5  -4  12     5706.95     5870.30    291.42 o 
   6  -4  12     1326.37     1622.55    197.29 o 
   7  -4  12     1415.83     1383.46    181.52 o 
  -4  -3  12      134.26      172.31     59.09 o 
  -3  -3  12     7515.60     7998.78    229.96 o 
  -2  -3  12      239.24      238.33     46.41 o 
  -1  -3  12     4713.78     4855.60     95.23 o 
   0  -3  12     1349.01     1307.08     83.75 o 
   1  -3  12     1685.20     1614.77     87.87 o 
   2  -3  12      437.66      451.87     62.79 o 
   3  -3  12    12857.35    12805.58    199.38 o 
   4  -3  12       45.43       59.92    120.63 o 
   5  -3  12    10725.86    10752.55    374.56 o 
   6  -3  12       30.79       -1.58    143.49 o 
   7  -3  12      260.13      234.99    156.13 o 
   8  -3  12      113.49      124.58    156.11 o 
  -5  -2  12     6776.07     7090.27    230.53 o 
  -4  -2  12       17.46      -36.27     98.55 o 
  -3  -2  12     4099.91     4556.63    171.63 o 
  -2  -2  12     2006.01     2022.55    104.30 o 
  -1  -2  12      559.52      614.13     68.86 o 
   0  -2  12     3123.28     3214.69    174.72 o 
   1  -2  12     6768.82     6463.89    163.00 o 
   2  -2  12     1217.59     1055.92     88.79 o 
   3  -2  12    15024.66    14523.04    480.18 o 
   4  -2  12      593.88      769.08    138.83 o 
   5  -2  12     4448.68     4368.29    252.44 o 
   6  -2  12     6672.14     6594.84    310.72 o 
   7  -2  12      211.22      233.40    148.24 o 
   8  -2  12     3144.94     3258.05    263.93 o 
  -5  -1  12     2591.63     2498.35    149.29 o 
  -4  -1  12      980.81     1023.31    119.14 o 
  -3  -1  12      409.10      486.60     85.96 o 
  -2  -1  12    15079.12    15532.91    230.58 o 
  -1  -1  12       63.31       55.19     56.46 o 
   0  -1  12    11997.79    11925.53    183.07 o 
   1  -1  12     2250.87     2182.94     82.83 o 
   2  -1  12       52.35       48.25     42.77 o 
   3  -1  12     2637.47     2521.62     61.78 o 
   4  -1  12     9916.60     8491.56    710.36 o 
   5  -1  12       29.44        7.10    108.01 o 
   6  -1  12    16749.16    16295.41    451.65 o 
   7  -1  12       46.10      -25.23    115.90 o 
   8  -1  12     2698.35     2828.98    244.11 o 
   9  -1  12        1.89      -31.54    123.78 o 
  -5   0  12       32.08      -26.02     92.24 o 
  -4   0  12     4220.81     4375.50    176.38 o 
  -3   0  12      199.28      186.09     74.91 o 
  -2   0  12    15344.00    15236.69    451.66 o 
  -1   0  12     2797.28     2777.56    103.53 o 
   0   0  12     3250.66     3153.83    151.04 o 
   1   0  12     1284.45     1233.06     68.14 o 
   2   0  12     1041.02     1067.04     59.48 o 
   3   0  12     1930.96     1627.85    101.50 o 
   4   0  12    12421.40    11801.15    681.86 o 
   5   0  12       28.66       35.98     59.21 o 
   6   0  12    16100.91    15911.04    346.87 o 
   7   0  12     5255.17     6028.50    253.76 o 
   8   0  12       63.73      103.28    122.21 o 
   9   0  12     3463.18     3220.01    254.50 o 
  -5   1  12     1836.09     1538.62    127.89 o 
  -4   1  12     4101.03     3937.75    168.46 o 
  -3   1  12      147.89      188.45     82.79 o 
  -2   1  12     3869.65     3872.00    245.61 o 
  -1   1  12    10620.33    10464.38    177.28 o 
   0   1  12      135.53      134.79     38.80 o 
   1   1  12    17123.41    16797.09    194.40 o 
   2   1  12     4351.95     4029.95     85.10 o 
   3   1  12     2838.90     2561.65     72.54 o 
   4   1  12     2394.57     2347.92    260.37 o 
   5   1  12     4465.49     4837.70    335.64 o 
   6   1  12      409.33      359.20    114.75 o 
   7   1  12    18723.95    19704.06    771.31 o 
   8   1  12       73.04       30.69     72.72 o 
   9   1  12     5166.59     5311.19    190.20 o 
  -5   2  12     1264.17     1084.24    130.99 o 
  -4   2  12       53.23      -11.04     89.88 o 
  -3   2  12     3538.13     3356.28    154.97 o 
  -2   2  12       10.48       -5.52     75.69 o 
  -1   2  12    14508.78    14401.10    286.62 o 
   0   2  12      178.33      184.23     41.04 o 
   1   2  12     8271.15     7994.62    137.21 o 
   2   2  12     4058.75     3797.97     78.85 o 
   3   2  12      108.94      151.09     33.37 o 
   4   2  12      575.09      566.32     76.95 o 
   5   2  12    11034.97    11658.69    301.03 o 
   6   2  12      242.97      224.84     75.53 o 
   7   2  12    13591.45    13878.93    414.19 o 
   8   2  12     1750.05     1909.21    122.63 o 
   9   2  12     2777.22     2870.97    193.56 o 
  -5   3  12        7.18      -13.40     79.63 o 
  -4   3  12     3743.52     3413.07    158.91 o 
  -3   3  12     2400.30     2079.01    129.54 o 
  -2   3  12      380.08      316.77     52.99 o 
  -1   3  12     7609.49     7062.76    214.30 o 
   0   3  12     2516.38     2403.28    100.75 o 
   1   3  12      574.38      538.29    100.57 o 
   2   3  12    18472.04    17767.94    241.57 o 
   3   3  12      541.77      529.92     39.04 o 
   4   3  12    12375.64    11994.71    311.86 o 
   5   3  12     4773.62     4739.49    224.88 o 
   6   3  12      305.96      272.56     68.80 o 
   7   3  12     1141.03     1156.56     99.32 o 
   8   3  12    12864.97    13158.34    408.54 o 
   9   3  12       36.78      -19.12     79.74 o 
  -4   4  12     4240.19     3909.22    179.53 o 
  -3   4  12       12.25        4.57     54.13 o 
  -2   4  12       32.76       58.94     55.78 o 
  -1   4  12       19.69        9.14     51.51 o 
   0   4  12    14561.30    13597.63    554.67 o 
   1   4  12       42.30       71.24     39.55 o 
   2   4  12    18664.26    18016.63    245.52 o 
   3   4  12     3096.16     2796.49    132.74 o 
   4   4  12     1323.56     1395.17     89.07 o 
   5   4  12     1049.37     1033.06     85.68 o 
   6   4  12     3062.48     3049.86    196.44 o 
   7   4  12      156.30      189.81     66.69 o 
   8   4  12    14204.46    14786.43    366.68 o 
   9   4  12      396.80      393.73     83.65 o 
  -4   5  12      828.36      832.13     79.49 o 
  -3   5  12     4108.01     3682.95    162.12 o 
  -2   5  12      770.10      745.70     71.34 o 
  -1   5  12     1955.69     1884.89    149.64 o 
   0   5  12     5738.59     5387.57    169.95 o 
   1   5  12      957.34      986.11     64.20 o 
   2   5  12    10775.17    10416.83    201.41 o 
   3   5  12    13406.21    13346.51    212.47 o 
   4   5  12       72.36       75.27     55.98 o 
   5   5  12     9637.95    10539.71    910.74 o 
   6   5  12     3424.44     3442.92    126.23 o 
   7   5  12      596.79      644.94     76.31 o 
   8   5  12     2529.13     2692.74    119.67 o 
   9   5  12     6319.88     6412.53    177.25 o 
  -3   6  12     7823.14     7299.95    166.80 o 
  -2   6  12       35.29       25.69     64.73 o 
  -1   6  12      388.44      401.42    100.95 o 
   0   6  12       78.24       48.09     96.19 o 
   1   6  12     7251.01     7083.70    156.47 o 
   2   6  12      156.52       99.83     55.48 o 
   3   6  12    17650.58    18699.05    841.36 o 
   4   6  12       22.35       26.22     51.82 o 
   5   6  12     3928.98     3920.30    219.91 o 
   6   6  12     1870.83     1797.60    311.89 o 
   7   6  12      739.43      715.42     79.42 o 
   8   6  12      536.01      411.49     71.01 o 
   9   6  12     7990.27     7898.61    186.90 o 
  -3   7  12     2682.78     2509.90    121.19 o 
  -2   7  12     3727.46     4105.45    199.22 o 
  -1   7  12      298.21      251.55    104.09 o 
   0   7  12     2001.10     2440.03    170.56 o 
   1   7  12     4970.77     5276.03    157.74 o 
   2   7  12       43.91       30.01     53.07 o 
   3   7  12     7653.17     8000.28    290.40 o 
   4   7  12     4886.91     4982.32    252.52 o 
   5   7  12      361.38      420.34    143.53 o 
   6   7  12     9840.41    10575.51    349.60 o 
   7   7  12     1003.00      937.33    160.96 o 
   8   7  12     1981.39     1905.96    185.54 o 
   9   7  12     3351.97     3168.17    208.63 o 
  -2   8  12     8227.29     8327.48    272.01 o 
  -1   8  12        6.67      -23.65    125.35 o 
   0   8  12     3653.82     3949.79    211.09 o 
   1   8  12      498.30      479.29     89.83 o 
   2   8  12      817.71      984.82    162.91 o 
   3   8  12       12.90       41.00    123.78 o 
   4   8  12    11055.28    12605.59    375.38 o 
   5   8  12       95.60       67.02    118.27 o 
   6   8  12    10769.30    11318.30    367.23 o 
   7   8  12      896.22      751.05    158.57 o 
   8   8  12       75.60      147.44    133.25 o 
  -1   9  12     1679.51     1645.75    165.76 o 
   0   9  12      611.38      728.80    153.80 o 
   1   9  12     2781.39     2920.81    136.90 o 
   2   9  12     2481.79     2812.62    135.99 o 
   3   9  12      243.64      165.59    119.86 o 
   4   9  12     6142.70     7123.02    289.10 o 
   5   9  12     1465.83     1483.81    181.53 o 
   6   9  12     2865.23     2977.71    214.89 o 
   7   9  12     7190.80     7256.50    307.47 o 
   1  10  12     5271.86     5459.48    257.19 o 
   2  10  12       83.94       67.22     82.38 o 
   3  10  12       19.62      -24.68     89.10 o 
   4  10  12      558.97      506.35    149.07 o 
   5  10  12     5072.21     5664.62    272.98 o 
  -1  -6  13      112.43      198.75     87.08 o 
   0  -6  13      168.78      167.94     84.25 o 
   1  -6  13     5301.13     5729.25    178.76 o 
   2  -6  13       21.59      -89.09    133.24 o 
   3  -6  13     7255.09     7818.63    335.22 o 
  -2  -5  13     5170.69     5451.37    220.38 o 
  -1  -5  13     1170.45     1145.94    137.69 o 
   0  -5  13     2779.10     2770.49    130.75 o 
   1  -5  13     3889.34     3806.31    142.12 o 
   2  -5  13      517.83      553.68     80.86 o 
   3  -5  13     1997.06     2166.58    207.66 o 
   4  -5  13     8151.19     8230.93    345.80 o 
   5  -5  13        4.28      -33.11    128.51 o 
  -3  -4  13       51.13       46.52     92.25 o 
  -2  -4  13     7652.87     7816.88    194.62 o 
  -1  -4  13       10.43        8.74     66.27 o 
   0  -4  13      861.70      906.49     89.83 o 
   1  -4  13       26.93       25.51     68.03 o 
   2  -4  13     4292.54     4336.25    139.21 o 
   3  -4  13        8.54      -29.17    135.60 o 
   4  -4  13    11774.35    11389.11    396.16 o 
   5  -4  13      607.14      507.17    145.92 o 
   6  -4  13     3225.17     3226.54    256.04 o 
  -3  -3  13     1204.93     1216.89     77.86 o 
  -2  -3  13     3006.11     3143.79    128.40 o 
  -1  -3  13     4188.74     4484.41    142.27 o 
   0  -3  13      270.65      239.80     93.84 o 
   1  -3  13     4870.61     4611.56    327.69 o 
   2  -3  13     6639.23     6405.25    179.94 o 
   3  -3  13      239.51      201.87    118.28 o 
   4  -3  13     4318.89     3959.52    249.20 o 
   5  -3  13     7904.42     7762.57    333.95 o 
   6  -3  13      309.41      205.03    145.10 o 
   7  -3  13     6401.91     6400.50    336.62 o 
  -4  -2  13      296.41      431.34    107.24 o 
  -3  -2  13     7251.67     7417.84    225.12 o 
  -2  -2  13      224.36      197.30     65.90 o 
  -1  -2  13    12813.19    13080.17    343.31 o 
   0  -2  13       13.01       82.87     57.43 o 
   1  -2  13     4347.93     4334.95    123.78 o 
   2  -2  13       21.73       88.77     50.40 o 
   3  -2  13     1141.00     1061.41    137.31 o 
   4  -2  13       40.98       31.54    109.59 o 
   5  -2  13    12435.16    13154.36    417.24 o 
   6  -2  13      245.51      180.58    148.25 o 
   7  -2  13     7461.84     7437.83    357.54 o 
   8  -2  13      694.01      715.43    177.48 o 
  -4  -1  13      578.02      608.89    115.94 o 
  -3  -1  13     6100.02     6233.43    206.73 o 
  -2  -1  13       35.80       53.05     66.23 o 
  -1  -1  13     7496.19     7734.59    167.78 o 
   0  -1  13     4181.10     3961.98    122.56 o 
   1  -1  13      514.20      500.58     60.70 o 
   2  -1  13     7381.02     6818.05    180.12 o 
   3  -1  13     5330.82     5000.24    247.12 o 
   4  -1  13     2942.72     3123.57    207.08 o 
   5  -1  13     6987.11     6656.15    295.78 o 
   6  -1  13     3065.56     2932.11    220.50 o 
   7  -1  13     2223.67     2048.57    200.59 o 
   8  -1  13     8994.06     9348.27    395.99 o 
  -4   0  13     1211.92     1201.78    117.57 o 
  -3   0  13      976.05      857.62    105.72 o 
  -2   0  13     3255.06     3375.03    160.86 o 
  -1   0  13       73.90       15.70     61.72 o 
   0   0  13    23147.56    22955.26    259.34 o 
   1   0  13       10.61       27.15     48.99 o 
   2   0  13    13328.73    12398.08    597.14 o 
   3   0  13      114.48      111.63     44.83 o 
   4   0  13        1.62        0.88     51.03 o 
   5   0  13      130.54       61.99     63.90 o 
   6   0  13     9910.42     9819.75    226.61 o 
   7   0  13      489.03      302.07    136.44 o 
   8   0  13     9715.61     9398.92    374.81 o 
   9   0  13      321.62      138.00    145.10 o 
  -4   1  13       47.60       52.82     81.21 o 
  -3   1  13     1491.78     1498.87    133.39 o 
  -2   1  13     5310.56     5512.08    149.78 o 
  -1   1  13       88.06       85.35     57.78 o 
   0   1  13    12480.30    11795.90    518.03 o 
   1   1  13     1956.77     1973.11    117.68 o 
   2   1  13     6564.25     5748.82    336.67 o 
   3   1  13     5867.84     5331.05    402.63 o 
   4   1  13     1160.19     1091.62     85.90 o 
   5   1  13     3120.01     2877.95    198.03 o 
   6   1  13     9978.25    10657.48    342.61 o 
   7   1  13      785.18     1007.26    103.08 o 
   8   1  13     3649.34     3845.58    168.39 o 
   9   1  13     5456.95     5653.59    298.39 o 
  -4   2  13       10.07        5.52     92.24 o 
  -3   2  13     4098.55     3806.44    167.66 o 
  -2   2  13     1209.21     1192.42    110.48 o 
  -1   2  13      378.28      384.27     62.46 o 
   0   2  13     1680.82     1614.01     66.76 o 
   1   2  13    21103.68    19988.10    339.36 o 
   2   2  13     1125.14      946.57     66.30 o 
   3   2  13    18242.76    17890.56    266.06 o 
   4   2  13       26.85       43.47     61.74 o 
   5   2  13     1480.11     1451.23    103.91 o 
   6   2  13      368.62      425.49     88.38 o 
   7   2  13     4016.14     4417.66    170.77 o 
   8   2  13       52.44       65.70     81.75 o 
   9   2  13     9716.72    10469.44    256.97 o 
  -4   3  13     1207.40      882.98    123.89 o 
  -3   3  13      804.64      930.08    103.34 o 
  -2   3  13     1722.12     1506.31    113.68 o 
  -1   3  13     2824.32     2859.85     92.77 o 
   0   3  13      656.70      609.81     54.11 o 
   1   3  13    19704.51    18284.02    848.61 o 
   2   3  13      173.99      145.55     38.52 o 
   3   3  13     7517.72     7422.67    170.70 o 
   4   3  13     4723.00     4743.97    150.13 o 
   5   3  13      158.49      194.48     73.46 o 
   6   3  13     3668.76     3841.51    337.68 o 
   7   3  13     5072.19     5388.45    361.76 o 
   8   3  13        3.52       14.81     79.51 o 
   9   3  13     6879.42     7295.25    210.58 o 
  -4   4  13     5830.50     5471.09    212.16 o 
  -3   4  13      158.70       96.20     94.62 o 
  -2   4  13     5479.32     5257.17    127.72 o 
  -1   4  13     2553.24     2582.59    158.40 o 
   0   4  13      889.49      857.23     60.72 o 
   1   4  13     1553.65     1613.54    125.07 o 
   2   4  13     6492.90     6028.10    188.30 o 
   3   4  13      490.01      452.81     43.91 o 
   4   4  13    24601.93    23978.74    307.96 o 
   5   4  13      380.47      320.15     74.22 o 
   6   4  13     5716.99     6107.04    425.37 o 
   7   4  13      183.84      201.67     72.60 o 
   8   4  13      406.45      410.20     84.32 o 
   9   4  13      294.51      288.66     87.32 o 
  -3   5  13      243.62      229.80     69.83 o 
  -2   5  13     4820.99     4451.79    348.56 o 
  -1   5  13     1078.99      992.66    108.10 o 
   0   5  13     1274.94     1134.41     75.17 o 
   1   5  13     1147.09     1049.91     60.52 o 
   2   5  13    10756.88    10642.06    198.92 o 
   3   5  13       53.68       25.06     40.31 o 
   4   5  13    17330.40    17589.61    507.22 o 
   5   5  13     2645.17     2512.02    311.71 o 
   6   5  13      839.27      814.59    155.02 o 
   7   5  13     2409.89     2568.57    234.99 o 
   8   5  13     2187.49     1976.58    116.50 o 
   9   5  13      377.60      349.89     84.25 o 
  -3   6  13     3068.18     3046.89    125.13 o 
  -2   6  13      609.68      502.09     75.57 o 
  -1   6  13     7872.62     7932.34    922.04 o 
   0   6  13      680.03      697.05    145.93 o 
   1   6  13     2202.02     2221.25    146.51 o 
   2   6  13     3545.82     3267.84    125.33 o 
   3   6  13     1031.08      986.66     82.33 o 
   4   6  13     1379.11     1301.46     91.42 o 
   5   6  13    16341.41    16684.62   1426.74 o 
   6   6  13       22.97       24.24     60.79 o 
   7   6  13     6983.38     7498.37    481.12 o 
   8   6  13      306.53      276.69     83.98 o 
   9   6  13       74.10       96.45     67.78 o 
  -2   7  13       63.35       53.35     77.47 o 
  -1   7  13     6416.31     6776.77    243.98 o 
   0   7  13      741.77      727.31    123.85 o 
   1   7  13      449.90      593.87    133.29 o 
   2   7  13      776.38      775.44     76.33 o 
   3   7  13     7220.12     8575.81    305.29 o 
   4   7  13      311.75      332.00    147.47 o 
   5   7  13    14475.19    16985.19    464.06 o 
   6   7  13      443.65      507.11    167.20 o 
   7   7  13     3045.52     3746.27    246.54 o 
   8   7  13     2251.75     2053.94    198.21 o 
  -1   8  13     2204.66     2377.59    178.46 o 
   0   8  13     7075.08     7881.32    279.75 o 
   1   8  13      377.89      298.10    123.81 o 
   2   8  13     4556.40     4807.17    165.78 o 
   3   8  13     2420.89     2583.63    197.47 o 
   4   8  13       31.48       29.17    145.07 o 
   5   8  13     3528.76     3724.06    239.52 o 
   6   8  13     5773.67     6473.57    298.50 o 
   7   8  13      115.49      196.33    151.38 o 
   1   9  13       25.55      103.28    124.57 o 
   2   9  13     1386.92     1557.03    197.69 o 
   3   9  13      365.36      493.67    146.68 o 
   4   9  13     1276.57     1317.85    160.98 o 
   5   9  13       58.16       12.61    157.68 o 
   6   9  13     8140.92     9366.82    360.02 o 
   0  -5  14      775.74      940.27     98.22 o 
   1  -5  14      173.57      226.41     78.19 o 
   2  -5  14     1570.21     1325.21    202.85 o 
   3  -5  14     7069.33     7048.28    339.93 o 
   4  -5  14       14.57      -19.71    142.70 o 
  -2  -4  14     3868.89     4099.45    275.51 o 
  -1  -4  14      235.47      210.56     82.34 o 
   0  -4  14     7576.62     7861.07    194.34 o 
   1  -4  14      527.46      565.74    210.19 o 
   2  -4  14     1941.84     2177.55    220.28 o 
   3  -4  14      753.85      931.61    172.75 o 
   4  -4  14     2021.12     2254.99    216.34 o 
   5  -4  14      632.14      573.42    169.58 o 
  -2  -3  14     6030.58     6285.97    332.18 o 
  -1  -3  14       66.83      101.26     71.63 o 
   0  -3  14     6769.32     6830.79    173.06 o 
   1  -3  14      971.11      950.98     85.26 o 
   2  -3  14      345.90      272.86    134.85 o 
   3  -3  14     1102.57     1010.00    161.76 o 
   4  -3  14     4339.05     4783.96    287.13 o 
   5  -3  14      163.06      177.41    152.97 o 
   6  -3  14     7778.20     8252.58    370.25 o 
  -3  -2  14     1201.91     1194.65    119.15 o 
  -2  -2  14     4978.69     5274.66    162.17 o 
  -1  -2  14      864.69      972.54     89.79 o 
   0  -2  14     1169.10     1284.55     91.37 o 
   1  -2  14    13572.29    13192.44    212.80 o 
   2  -2  14      128.68      112.18     58.35 o 
   3  -2  14     4736.01     4379.46    250.87 o 
   4  -2  14     2200.89     2063.64    199.81 o 
   5  -2  14      122.91      164.79    130.10 o 
   6  -2  14      457.73      371.46    149.85 o 
   7  -2  14     5099.90     5027.86    309.39 o 
  -3  -1  14        9.65       53.61    102.49 o 
  -2  -1  14      132.30      112.88     73.95 o 
  -1  -1  14     9001.18     8863.25    186.20 o 
   0  -1  14       70.51       64.92     59.31 o 
   1  -1  14    10850.68    10447.12    427.91 o 
   2  -1  14      694.47      703.25     64.27 o 
   3  -1  14     3520.72     3833.18    232.46 o 
   4  -1  14     1028.58     1130.71    164.91 o 
   5  -1  14     1723.29     1895.51    195.00 o 
   6  -1  14      515.43      521.33    144.33 o 
   7  -1  14     9298.63     9912.18    400.87 o 
   8  -1  14      183.71      170.31    142.72 o 
  -3   0  14      771.57      676.82    104.13 o 
  -2   0  14     2994.61     3130.30    159.62 o 
  -1   0  14     6757.60     6573.75    162.60 o 
   0   0  14       83.92      135.14     60.03 o 
   1   0  14     5642.92     5621.87    134.20 o 
   2   0  14     8145.48     7402.36    340.14 o 
   3   0  14       23.93      -26.02    100.92 o 
   4   0  14     8485.20     7666.83    551.38 o 
   5   0  14     1194.01     1257.12    160.20 o 
   6   0  14     1547.34     1491.08    169.71 o 
   7   0  14     2564.30     2586.18    228.29 o 
   8   0  14     3879.82     3398.01    247.46 o 
  -3   1  14      233.91      184.52     98.57 o 
  -2   1  14     1051.11      984.70    112.04 o 
  -1   1  14        0.83      -36.30     65.82 o 
   0   1  14     3277.11     3162.49    111.88 o 
   1   1  14       33.44        0.94     53.28 o 
   2   1  14    18875.19    17692.93    932.73 o 
   3   1  14      112.96      101.06     53.45 o 
   4   1  14     5626.06     5316.50    498.64 o 
   5   1  14      725.19      784.75     86.33 o 
   6   1  14        9.74       33.06     75.34 o 
   7   1  14      270.34      257.08     81.01 o 
   8   1  14     6933.68     7299.53    332.81 o 
  -3   2  14     2847.83     2767.48    163.54 o 
  -2   2  14        2.18       19.71     78.84 o 
  -1   2  14     3556.99     3404.66    121.77 o 
   0   2  14     3788.72     3423.65    192.97 o 
   1   2  14      747.50      693.19     67.48 o 
   2   2  14     8602.08     7750.80    742.54 o 
   3   2  14     4630.31     4426.55    181.65 o 
   4   2  14     1153.93     1150.99     92.87 o 
   5   2  14     9352.40     9437.03    220.20 o 
   6   2  14      207.97       92.45     84.96 o 
   7   2  14     3159.29     3315.25    202.32 o 
   8   2  14     2134.59     2233.97    141.66 o 
  -3   3  14     9645.93     9198.71    254.84 o 
  -2   3  14       36.06       30.75     85.15 o 
  -1   3  14     4839.24     4631.71    135.36 o 
   0   3  14       65.67       84.87     53.00 o 
   1   3  14      414.76      477.39     62.52 o 
   2   3  14       28.48        3.02     39.39 o 
   3   3  14    15045.82    14211.16    277.45 o 
   4   3  14       94.26       20.54     72.18 o 
   5   3  14    14656.97    15048.50    380.99 o 
   6   3  14      109.46       81.60     77.06 o 
   7   3  14     1041.43     1254.46    112.96 o 
   8   3  14      486.81      517.64     97.36 o 
   9   3  14     3012.23     3337.54    283.64 o 
  -3   4  14     6380.49     5920.01    217.00 o 
  -2   4  14     1835.09     1446.30    120.00 o 
  -1   4  14      684.23      682.32     97.02 o 
   0   4  14     5513.41     4885.94    139.76 o 
   1   4  14     3126.13     3438.72    122.26 o 
   2   4  14     1466.71     1368.22     63.56 o 
   3   4  14    10994.87    11178.40    214.59 o 
   4   4  14     1539.62     1295.70     99.00 o 
   5   4  14     4401.84     4166.14    206.11 o 
   6   4  14     5939.00     6161.38    386.55 o 
   7   4  14       10.88       37.61     77.23 o 
   8   4  14     4040.81     4310.52    170.09 o 
  -2   5  14     7730.54     6983.19    229.92 o 
  -1   5  14       15.98       -0.95     58.81 o 
   0   5  14     7934.67     8161.12    385.53 o 
   1   5  14      171.69      162.64     47.69 o 
   2   5  14      254.66      244.73     46.42 o 
   3   5  14      881.85      860.22     83.21 o 
   4   5  14     6382.26     6489.22    178.71 o 
   5   5  14       24.13        0.91     68.51 o 
   6   5  14    11968.61    12940.18   1293.89 o 
   7   5  14       38.07        9.14     75.68 o 
   8   5  14     4219.33     4449.76    520.36 o 
  -2   6  14     7194.47     7010.69    228.61 o 
  -1   6  14      276.55      313.16     73.84 o 
   0   6  14     1478.34     1616.15    254.15 o 
   1   6  14     3884.34     3434.32    207.97 o 
   2   6  14      202.00      236.08     48.61 o 
   3   6  14     2474.95     2544.39    114.17 o 
   4   6  14     8140.95     8085.74    214.63 o 
   5   6  14       86.48      101.35     65.12 o 
   6   6  14     4567.26     5027.48    760.29 o 
   7   6  14     3429.42     3759.58    260.83 o 
   8   6  14      557.77      572.15     86.62 o 
  -1   7  14     4771.31     4633.39    369.43 o 
   0   7  14       34.87       15.80     71.98 o 
   1   7  14     9825.97    10987.84    316.09 o 
   2   7  14       70.94      103.77     82.22 o 
   3   7  14     2760.34     3077.31    207.00 o 
   4   7  14      218.73      132.47    145.88 o 
   5   7  14     1287.65     1397.61    191.77 o 
   6   7  14      513.57      625.43    177.46 o 
   7   7  14     9220.35    10683.45    392.86 o 
   0   8  14      100.08      112.75    127.73 o 
   1   8  14     6112.32     6861.68    264.49 o 
   2   8  14     2158.73     2122.78    130.61 o 
   3   8  14       82.74      223.92    127.73 o 
   4   8  14     2928.41     3184.12    228.34 o 
   5   8  14     3509.15     4152.89    259.26 o 
   6   8  14      147.60      260.20    143.50 o 
   7   8  14     6584.27     7887.30    351.67 o 
   2   9  14     7192.65     7532.48    205.62 o 
   3   9  14      118.91       20.81     94.70 o 
   4   9  14     3968.29     4848.91    261.70 o 
   5   9  14      318.72      385.61    171.91 o 
   1  -4  15      989.41      945.16    175.94 o 
   2  -4  15     3536.26     3656.34    270.31 o 
   3  -4  15      430.99      242.11    169.56 o 
   4  -4  15     3293.66     3502.28    267.89 o 
  -1  -3  15      397.13      552.77    144.32 o 
   0  -3  15     4968.86     4802.71    155.50 o 
   1  -3  15       12.20       -7.05     63.70 o 
   2  -3  15     8159.27     8133.67    360.09 o 
   3  -3  15        6.82     -126.14    126.14 o 
   4  -3  15     2354.83     2400.04    234.55 o 
   5  -3  15       13.14      -29.96    144.28 o 
  -2  -2  15      325.95      410.96     85.34 o 
  -1  -2  15      319.22      402.17     96.99 o 
   0  -2  15     6113.91     6164.18    180.57 o 
   1  -2  15      301.81      334.17     68.58 o 
   2  -2  15     3376.72     3224.11    237.92 o 
   3  -2  15     3176.43     3017.34    230.77 o 
   4  -2  15      283.70      218.43    146.67 o 
   5  -2  15     5099.32     4869.99    299.92 o 
   6  -2  15     3762.69     3892.54    282.22 o 
  -2  -1  15      668.49      777.97    107.67 o 
  -1  -1  15     1240.25     1206.39     94.40 o 
   0  -1  15     1002.93     1072.66     88.77 o 
   1  -1  15     4255.60     4358.74    132.49 o 
   2  -1  15      195.86      187.67    130.10 o 
   3  -1  15    11521.36    11111.48    386.58 o 
   4  -1  15       57.35       85.15    135.61 o 
   5  -1  15     7006.07     7514.26    342.39 o 
   6  -1  15      112.37       -3.94    160.06 o 
   7  -1  15       13.86       11.83    150.58 o 
  -2   0  15      522.40      465.73     86.20 o 
  -1   0  15        1.34       25.26     66.21 o 
   0   0  15     1041.93      912.67     82.29 o 
   1   0  15     5856.37     5758.58    368.28 o 
   2   0  15        1.94       -7.88    120.62 o 
   3   0  15     9916.17     9674.74    340.08 o 
   4   0  15     1679.86     1622.28    170.52 o 
   5   0  15      952.82      912.84    167.26 o 
   6   0  15     4750.00     5151.51    294.33 o 
   7   0  15     1083.28     1125.13    190.15 o 
  -2   1  15     6300.86     5910.70    204.34 o 
  -1   1  15       76.49       62.92     68.23 o 
   0   1  15     2503.84     2439.77    105.65 o 
   1   1  15     1855.27     1721.71    116.85 o 
   2   1  15      319.11      283.10    118.29 o 
   3   1  15     1123.51     1177.34    150.72 o 
   4   1  15     9650.20     8739.62    723.33 o 
   5   1  15       14.12       -9.12     67.45 o 
   6   1  15    10933.54    12100.44    400.65 o 
   7   1  15      236.40      188.46    147.45 o 
   8   1  15      895.02      964.03    160.93 o 
  -2   2  15     7278.07     7134.55    228.25 o 
  -1   2  15      616.83      527.13     76.30 o 
   0   2  15     1251.18     1276.96    144.02 o 
   1   2  15      568.72      552.53     67.36 o 
   2   2  15     4905.43     4674.57    231.91 o 
   3   2  15      826.11      745.15     75.06 o 
   4   2  15     8469.40     8435.98    196.26 o 
   5   2  15      370.81      387.53     83.99 o 
   6   2  15     6450.32     6843.84    207.28 o 
   7   2  15     4679.54     4941.12    399.12 o 
   8   2  15      105.22      129.78    112.35 o 
  -2   3  15     1458.97     1182.25    127.85 o 
  -1   3  15     5233.57     4816.86    568.67 o 
   0   3  15       42.98       37.69     62.37 o 
   1   3  15     6726.23     6405.01    431.95 o 
   2   3  15     1552.51     1589.00    146.03 o 
   3   3  15       10.18       23.75     62.07 o 
   4   3  15     1938.20     2121.61    118.35 o 
   5   3  15     4944.03     4891.00    167.82 o 
   6   3  15      573.98      534.49     97.72 o 
   7   3  15    12565.11    13648.62    545.07 o 
   8   3  15       33.51       -7.10     99.94 o 
  -2   4  15       17.11       -6.31     82.78 o 
  -1   4  15     8830.27     8200.92    231.70 o 
   0   4  15      151.76      127.91     61.19 o 
   1   4  15     3898.60     3570.95    260.56 o 
   2   4  15      845.67      747.10    114.39 o 
   3   4  15      377.53      316.74     71.29 o 
   4   4  15      508.09      750.62    307.60 o 
   5   4  15    12079.54    12520.67    547.50 o 
   6   4  15       67.93       64.23     78.40 o 
   7   4  15     8606.10     9501.68    450.25 o 
   8   4  15     2294.95     2152.85    140.63 o 
  -1   5  15     3589.77     3393.35    169.15 o 
   0   5  15     4020.05     3743.79    127.82 o 
   1   5  15      216.27      198.13     52.39 o 
   2   5  15     6773.97     6259.06    213.57 o 
   3   5  15      614.88      639.20     82.75 o 
   4   5  15     1664.90     1597.38    129.86 o 
   5   5  15     3593.37     3601.81    286.18 o 
   6   5  15     1078.78     1127.97    101.67 o 
   7   5  15      996.07     1063.85    139.65 o 
   8   5  15     8810.83     9615.59   1167.34 o 
   0   6  15     7599.42     7464.46   1170.48 o 
   1   6  15      174.55      171.02     51.36 o 
   2   6  15     7662.83     7160.94    302.73 o 
   3   6  15      351.94      366.85     76.95 o 
   4   6  15      139.82      117.07     66.95 o 
   5   6  15      517.48      484.10     82.88 o 
   6   6  15     5196.62     4997.14    430.53 o 
   7   6  15       30.20      -20.24     75.45 o 
   0   7  15     3715.54     3679.23    566.37 o 
   1   7  15     1373.78     1298.04    167.30 o 
   2   7  15     1831.16     1616.92    169.67 o 
   3   7  15     7563.65     8198.27    308.40 o 
   4   7  15      404.26      287.85    151.42 o 
   5   7  15     3135.85     3795.34    250.49 o 
   6   7  15     2253.02     2699.89    240.85 o 
   2   8  15       72.99       97.58     84.39 o 
   3   8  15     7805.75     9115.51    332.18 o 
   4   8  15       52.97       37.06    130.88 o 
   5   8  15     1504.14     1504.28    192.57 o 
   2  -3  16     1747.54     1776.86    228.13 o 
   0  -2  16       25.63      109.79     75.56 o 
   1  -2  16       69.20      112.75    137.19 o 
   2  -2  16     6334.52     6102.40    327.10 o 
   3  -2  16        6.11      -76.47    151.37 o 
   4  -2  16    10472.82    10541.28    421.78 o 
   5  -2  16      340.87      162.45    171.91 o 
   0  -1  16      660.28      705.35     81.94 o 
   1  -1  16     1037.28     1019.38    172.00 o 
   2  -1  16     3591.24     3374.58    246.63 o 
   3  -1  16      381.97      441.62    138.80 o 
   4  -1  16     2846.98     3023.48    247.28 o 
   5  -1  16     7325.29     7732.26    365.37 o 
   6  -1  16       20.55      -35.48    138.76 o 
  -1   0  16     6967.22     7083.73    183.34 o 
   0   0  16       35.82       40.44     65.19 o 
   1   0  16      769.73      836.17    151.46 o 
   2   0  16       22.17       29.96    134.82 o 
   3   0  16     2977.71     2949.66    228.36 o 
   4   0  16      121.05      107.23    119.85 o 
   5   0  16    14394.78    14986.23    466.88 o 
   6   0  16       75.03       62.29    134.82 o 
  -1   1  16     3802.75     3683.25    147.44 o 
   0   1  16     3358.76     3217.61    150.16 o 
   1   1  16       18.12        6.21     59.55 o 
   2   1  16     3055.32     3029.69    209.41 o 
   3   1  16     4542.64     4614.57    249.99 o 
   4   1  16       24.12      -37.84    111.95 o 
   5   1  16     3438.52     3556.85    248.98 o 
   6   1  16     4080.07     4364.08    275.97 o 
   7   1  16     1100.47     1013.08    178.32 o 
  -1   2  16      372.24      209.05     79.76 o 
   0   2  16     8327.01     8016.63    402.16 o 
   1   2  16        1.39      -19.67     57.14 o 
   2   2  16     4577.87     4384.47    236.55 o 
   3   2  16       48.95        7.88    115.90 o 
   4   2  16      898.22      873.92     88.92 o 
   5   2  16       18.29        6.60     75.04 o 
   6   2  16    12630.81    13307.14    279.69 o 
   7   2  16      100.86       90.67    125.36 o 
  -1   3  16       33.74      -22.86     97.76 o 
   0   3  16     6232.93     5887.73    230.86 o 
   1   3  16     1760.58     1653.60     93.59 o 
   2   3  16      399.38      477.12    115.14 o 
   3   3  16     4294.51     4117.85    322.32 o 
   4   3  16     2260.26     2229.51    121.32 o 
   5   3  16      556.79      546.24     92.02 o 
   6   3  16     7987.35     8386.17    230.37 o 
   7   3  16     1462.97     1602.00    136.53 o 
   0   4  16      554.22      502.44     93.86 o 
   1   4  16     8847.70     7927.16    906.22 o 
   2   4  16        6.02      -11.04     96.18 o 
   3   4  16     6694.30     6753.57    619.63 o 
   4   4  16      229.94      245.30     73.50 o 
   5   4  16       21.33       45.74     72.55 o 
   6   4  16      184.19      224.22     88.82 o 
   7   4  16     6965.13     7604.14    636.22 o 
   0   5  16      175.25      110.39     80.43 o 
   1   5  16     7697.02     6851.97    740.87 o 
   2   5  16      599.96      575.75     86.36 o 
   3   5  16     3229.56     3294.28    137.86 o 
   4   5  16     3450.83     3221.43    138.73 o 
   5   5  16      794.74      735.09     91.76 o 
   6   5  16     1775.10     1476.33    118.95 o 
   7   5  16     4507.95     4938.64    556.80 o 
   1   6  16      929.27      903.15     69.55 o 
   2   6  16     5889.77     6114.30    580.35 o 
   3   6  16      344.29      253.08     88.72 o 
   4   6  16     9894.76     9937.97    223.16 o 
   5   6  16      278.56      247.70     81.67 o 
   6   6  16     1237.62     1320.84    145.59 o 
   3   7  16      445.54      489.75    155.36 o 
   4   7  16     5596.78     5617.48    280.20 o 
   5   7  16     1472.61     1714.96    197.30 o 
   1   0  17     7003.96     7385.00    339.90 o 
   2   0  17      242.24      195.55    131.68 o 
   3   0  17     2051.20     2221.80    221.07 o 
   4   0  17     2173.47     2550.46    223.46 o 
   1   1  17     8220.53     8194.95    337.82 o 
   2   1  17      207.19      131.68    137.20 o 
   3   1  17      229.16      245.23    146.66 o 
   4   1  17      964.55      743.18    154.63 o 
   5   1  17     3248.27     3751.96    258.40 o 
   1   2  17     2660.11     2779.63    207.74 o 
   2   2  17     5720.44     6020.52    281.83 o 
   3   2  17      173.71      168.74    115.12 o 
   4   2  17     3608.30     3280.74    440.68 o 
   5   2  17     1473.85     1664.48    179.94 o 
   1   3  17       85.70       51.25    102.50 o 
   2   3  17    10092.38     9879.69    335.91 o 
   3   3  17       71.25       37.84    111.96 o 
   4   3  17     1384.30     1478.67    286.47 o 
   5   3  17      939.30      910.19    102.33 o 
   6   3  17      984.51     1079.22    117.42 o 
   2   4  17     3741.34     3475.05    212.65 o 
   3   4  17     3046.37     3318.52    213.33 o 
   4   4  17      147.11      130.67     81.64 o 
   5   4  17     5767.93     6048.25    192.47 o 
   2   5  17       46.84        7.88    100.13 o 
   3   5  17     7276.23     7089.46    249.23 o 
   4   5  17      133.91      122.51     83.55 o 
   5   5  17     5959.26     5998.00    243.45 o 
                                                 
